# Supplementary material for: Association between osteoporosis or osteopenia and taking antiplatelet agents in general US population of NHANES
Source: Front Endocrinol (Lausanne). 2022 Aug 9;13:945159. doi: 10.3389/fendo.2022.945159 (PMC9396674; doi:10.3389/fendo.2022.945159)
Supplement: Supplementary file 1 [file DataSheet_1.csv]

	X.1	X	seqn	Year	osteoporosis	Tvalue	type	sdmvpsu	sdmvstra	age	sex	eth1	poverty	edu	take_drug	DrugNumber	Drug	BMI	smoke	alcohol.user	wtdr2d	Vitamin_D	calcium	nhs_wt	op_group	BMIrange	age_group	poverty_level
79	4402	1538	78621	2013-2014	osteoporosis	-2.641509434	lum	2	104	50	Male	Other	3.03	College Graduate or above	no	0	No	26.4	never	mild	7110.191015	3.3	269	2370.063672	low bmd	overweight	50-60	>=200%FPL
148	5182	4295	98271	2017-2018	normal	-0.481132075	lum	2	138	50	Male	Other	5	College Graduate or above	no	0	No	28.8	never	mild	9030.327929	11	1663	3010.10931	normal	overweight	50-60	>=200%FPL
178	4078	434	74928	2013-2014	osteopenia	-1.103773585	lum	1	117	50	Male	Mexican	2.59	9-11th Grade (Includes 12th grade with no diploma)	no	0	No	31.1	never	mild	9804.311401	5	1007	3268.1038	low bmd	obesity class1	50-60	>=200%FPL
201	5390	5293	102553	2017-2018	osteopenia	-1.622641509	lum	1	135	50	Male	Other	4.98	College Graduate or above	no	0	No	26.3	never	mild	10207.50383	3.4	864	3402.501277	low bmd	overweight	50-60	>=200%FPL
238	4992	3552	95352	2017-2018	normal	-0.116666667	neck	2	139	50	Female	Non-Hispanic White	1.41	9-11th Grade (Includes 12th grade with no diploma)	no	0	No	22.3	former	mild	11163.55949	6.2	1416	3721.186498	normal	healthyweight	50-60	<200%FPL
250	5108	4006	97032	2017-2018	normal	-0.1	neck	2	135	50	Male	Non-Hispanic White	5	High School Grad/GED or Equivalent	no	0	No	26.5	former	heavy	11484.76751	1.9	2299	3828.255836	normal	overweight	50-60	>=200%FPL
257	5070	3850	96448	2017-2018	normal	-0.366666667	neck	1	148	50	Female	Mexican	5	Some College or AA degree	no	0	No	26.8	never	mild	11629.15969	0.4	488	3876.386562	normal	overweight	50-60	>=200%FPL
263	4613	2211	80706	2013-2014	normal	-0.483333333	neck	2	118	50	Male	Other	1.81	9-11th Grade (Includes 12th grade with no diploma)	no	0	No	25.1	never	No	11772.2911	7.6	1546	3924.097034	normal	overweight	50-60	<200%FPL
307	5262	4659	99759	2017-2018	osteopenia	-2.254716981	lum	2	136	50	Male	Mexican	2.79	Less Than 9th Grade	no	0	No	38.2	never	mild	13006.80213	2.1	220	4335.60071	low bmd	obesity class2	50-60	>=200%FPL
318	4767	2681	82258	2013-2014	osteopenia	-1.198113208	lum	2	118	50	Female	Other	1.4	High School Grad/GED or Equivalent	no	0	No	32.4	never	No	13337.52124	5	1187	4445.840413	low bmd	obesity class1	50-60	<200%FPL
330	4605	2197	80658	2013-2014	normal	-0.518867925	lum	2	109	50	Male	Non-Hispanic White	0.66	9-11th Grade (Includes 12th grade with no diploma)	no	0	No	28.3	now	No	13790.20425	1.6	477	4596.734749	normal	overweight	50-60	<200%FPL
337	5391	5295	102556	2017-2018	normal	0.273584906	lum	1	140	50	Male	Other	1.47	Some College or AA degree	no	0	No	33.1	now	moderate	13929.71854	5.7	1217	4643.239514	normal	obesity class1	50-60	<200%FPL
339	5157	4203	97827	2017-2018	normal	-0.688679245	lum	2	138	50	Male	Other	5	College Graduate or above	no	0	No	27.4	former	mild	13955.74256	0.2	1225	4651.914186	normal	overweight	50-60	>=200%FPL
346	4939	3285	94259	2017-2018	osteopenia	-1.858490566	lum	1	138	50	Female	Other	2.09	High School Grad/GED or Equivalent	no	0	No	23	never	No	14154.28473	36.8	1252	4718.094911	low bmd	healthyweight	50-60	>=200%FPL
407	4196	813	76248	2013-2014	normal	0.933962264	lum	2	114	50	Male	Non-Hispanic Black	3.58	College Graduate or above	no	0	No	31.4	never	No	16496.76057	0.5	372	5498.920188	normal	obesity class1	50-60	>=200%FPL
409	4489	1831	79536	2013-2014	osteopenia	-1.443396226	lum	1	115	50	Female	Non-Hispanic Black	0.77	High School Grad/GED or Equivalent	no	0	No	27.5	now	mild	16540.122	0	469	5513.374	low bmd	overweight	50-60	<200%FPL
428	4970	3434	94896	2017-2018	normal	-0.708333333	neck	2	144	50	Female	Non-Hispanic Black	0.6	9-11th Grade (Includes 12th grade with no diploma)	no	0	No	34.2	never	moderate	17202.56993	1.2	573	5734.189975	normal	obesity class1	50-60	<200%FPL
432	5229	4530	99263	2017-2018	normal	-0.775	neck	2	148	50	Female	Other	1.92	Some College or AA degree	no	0	No	22.8	never	No	17305.03253	2.5	927	5768.344177	normal	healthyweight	50-60	<200%FPL
444	4073	423	74889	2013-2014	osteopenia	-1.952830189	lum	2	115	50	Male	Non-Hispanic White	2.12	9-11th Grade (Includes 12th grade with no diploma)	no	0	No	17.9	now	mild	18119.49025	0.6	890	6039.830082	low bmd	underweight	50-60	>=200%FPL
464	4405	1546	78658	2013-2014	normal	-0.641666667	neck	1	111	50	Female	Mexican	1.63	9-11th Grade (Includes 12th grade with no diploma)	no	0	No	24.5	never	No	19731.49356	6.9	758	6577.16452	normal	healthyweight	50-60	<200%FPL
490	5337	5035	101464	2017-2018	normal	-0.391666667	neck	2	144	50	Female	Non-Hispanic White	1.53	College Graduate or above	no	0	No	20.6	never	heavy	21414.47426	0.7	1221	7138.158085	normal	healthyweight	50-60	<200%FPL
547	3948	8	73581	2013-2014	osteopenia	-1.622641509	lum	2	106	50	Male	Other	5	College Graduate or above	no	0	No	23.6	never	No	27439.88929	5.5	1345	9146.629763	low bmd	healthyweight	50-60	>=200%FPL
552	5224	4509	99167	2017-2018	osteopenia	-1.241666667	neck	1	144	50	Female	Non-Hispanic Black	5	Some College or AA degree	no	0	No	30.7	never	No	28002.04435	0.5	285	9334.014782	low bmd	obesity class1	50-60	>=200%FPL
563	5132	4137	97548	2017-2018	normal	-0.958333333	neck	1	140	50	Female	Other	2.16	College Graduate or above	no	0	No	24.4	never	No	29557.66042	0.8	416	9852.553473	normal	healthyweight	50-60	>=200%FPL
565	5251	4625	99619	2017-2018	osteoporosis	-2.632075472	lum	2	135	50	Male	Mexican	0.91	Less Than 9th Grade	no	0	No	29.8	never	heavy	29670.09703	3.3	637	9890.032342	low bmd	overweight	50-60	<200%FPL
566	4886	3079	83586	2013-2014	osteopenia	-1.471698113	lum	2	107	50	Male	Non-Hispanic White	1.21	Some College or AA degree	no	0	No	21.9	never	mild	29800.91465	1.3	290	9933.638215	low bmd	healthyweight	50-60	<200%FPL
591	4360	1411	78170	2013-2014	normal	1.675	neck	1	105	50	Female	Non-Hispanic White	1.51	Some College or AA degree	no	0	No	35.8	now	No	32735.55151	7.3	2948	10911.8505	normal	obesity class2	50-60	<200%FPL
693	5134	4142	97572	2017-2018	osteopenia	-1.490566038	lum	1	135	50	Male	Non-Hispanic White	1.95	High School Grad/GED or Equivalent	no	0	No	29.1	never	mild	43692.33241	8.3	1884	14564.1108	low bmd	overweight	50-60	<200%FPL
707	4669	2370	81250	2013-2014	osteopenia	-1.764150943	lum	1	109	50	Male	Other	0.22	Less Than 9th Grade	no	0	No	30.2	never	No	44868.17257	2.7	1109	14956.05752	low bmd	obesity class1	50-60	<200%FPL
731	4243	956	76705	2013-2014	osteoporosis	-2.820754717	lum	1	106	50	Female	Mexican	1.28	9-11th Grade (Includes 12th grade with no diploma)	no	0	No	23.7	never	mild	46836.55228	1.4	838	15612.18409	low bmd	healthyweight	50-60	<200%FPL
748	4632	2292	81004	2013-2014	normal	-0.975	neck	1	104	50	Male	Non-Hispanic White	5	High School Grad/GED or Equivalent	no	0	No	27	never	heavy	48598.56593	0.7	583	16199.52198	normal	overweight	50-60	>=200%FPL
749	4981	3497	95123	2017-2018	osteoporosis	-3.462264151	lum	1	143	50	Female	Other	5	College Graduate or above	no	0	No	35.2	never	moderate	48742.1526	1.5	834	16247.3842	low bmd	obesity class2	50-60	>=200%FPL
755	4197	814	76256	2013-2014	normal	-0.7	neck	1	104	50	Female	Non-Hispanic White	5	High School Grad/GED or Equivalent	no	0	No	26.7	former	heavy	49447.27197	0.3	688	16482.42399	normal	overweight	50-60	>=200%FPL
807	3966	75	73770	2013-2014	normal	-0.339622642	lum	2	112	50	Female	Non-Hispanic White	4.77	Some College or AA degree	no	0	No	40.3	never	mild	57502.41574	1.2	648	19167.47191	normal	obesity class3	50-60	>=200%FPL
824	4681	2395	81323	2013-2014	osteopenia	-1.091666667	neck	1	104	50	Male	Non-Hispanic White	5	College Graduate or above	no	0	No	28.4	former	No	59850.3489	2.7	1062	19950.1163	low bmd	overweight	50-60	>=200%FPL
827	4832	2910	83027	2013-2014	osteopenia	-2.132075472	lum	1	114	50	Female	Non-Hispanic Black	3.48	Some College or AA degree	no	0	No	27.2	former	moderate	60199.41167	6.3	930	20066.47056	low bmd	overweight	50-60	>=200%FPL
849	4141	650	75705	2013-2014	normal	0.766666667	neck	1	112	50	Female	Non-Hispanic White	5	College Graduate or above	no	0	No	23.7	never	mild	63875.23247	5.8	1250	21291.74416	normal	healthyweight	50-60	>=200%FPL
857	4660	2356	81213	2013-2014	osteopenia	-1.518867925	lum	1	115	50	Male	Non-Hispanic White	2.77	High School Grad/GED or Equivalent	no	0	No	28.2	now	mild	64855.45328	0	204	21618.48443	low bmd	overweight	50-60	>=200%FPL
882	4174	752	76046	2013-2014	normal	0.675	neck	1	113	50	Male	Non-Hispanic White	1.04	High School Grad/GED or Equivalent	no	0	No	29	now	heavy	69082.58566	6.1	1025	23027.52855	normal	overweight	50-60	<200%FPL
908	5203	4412	98748	2017-2018	osteopenia	-2.037735849	lum	2	143	50	Male	Non-Hispanic White	1.4	Some College or AA degree	no	0	No	18.4	now	mild	76475.0364	0	567	25491.6788	low bmd	underweight	50-60	<200%FPL
934	4712	2535	81795	2013-2014	normal	0.773584906	lum	2	109	50	Male	Mexican	3.28	Less Than 9th Grade	no	0	No	31.5	former	mild	91063.13607	6.1	1105	30354.37869	normal	obesity class1	50-60	>=200%FPL
970	5327	4962	101181	2017-2018	osteopenia	-1.475	neck	1	134	50	Female	Other	4.74	College Graduate or above	no	0	No	25.2	never	mild	114378.2542	20.4	1060	38126.08473	low bmd	overweight	50-60	>=200%FPL
972	4916	3197	93940	2017-2018	osteopenia	-2.425	neck	1	138	50	Male	Non-Hispanic White	3.79	High School Grad/GED or Equivalent	no	0	No	24.8	never	mild	120724.6875	0	344	40241.56251	low bmd	healthyweight	50-60	>=200%FPL
996	5153	4189	97762	2017-2018	osteopenia	-1.408333333	neck	2	143	50	Female	Non-Hispanic White	5	Some College or AA degree	no	0	No	33.6	never	moderate	169508.2757	1.2	410	56502.75857	low bmd	obesity class1	50-60	>=200%FPL
1009	4724	2575	81920	2013-2014	normal	-0.366666667	neck	1	117	50	Male	Non-Hispanic White	5	College Graduate or above	no	0	No	29.8	former	mild	190515.9757	3.5	311	63505.32525	normal	overweight	50-60	>=200%FPL
1046	4435	1628	78930	2013-2014	normal	0.575	neck	2	113	50	Male	Non-Hispanic White	2.31	High School Grad/GED or Equivalent	no	0	No	33.7	never	heavy	309031.2633	2.2	497	103010.4211	normal	obesity class1	50-60	>=200%FPL
1051	5399	5358	102753	2017-2018	osteopenia	-2.386792453	lum	2	141	50	Male	Non-Hispanic White	3.65	College Graduate or above	no	0	No	30.6	never	mild	348954.6866	1.3	572	116318.2289	low bmd	obesity class1	50-60	>=200%FPL
1053	4872	3022	83388	2013-2014	osteopenia	-1.433333333	neck	1	105	50	Male	Non-Hispanic White	5	College Graduate or above	no	0	No	28.2	never	mild	429409.2336	3.1	293	143136.4112	low bmd	overweight	50-60	>=200%FPL
1059	5266	4668	99819	2017-2018	normal	0.108333333	neck	2	134	50	Male	Non-Hispanic White	2.47	High School Grad/GED or Equivalent	no	0	No	29.1	never	mild	651440.3243	5.2	695	217146.7748	normal	overweight	50-60	>=200%FPL
1108	122	2904	83002	2013-2014	osteopenia	-1.424528302	lum	1	111	50	Male	Mexican	3.4	Some College or AA degree	yes	1	clopidogrel	28.5	never	mild	14131.85134	0.1	634	4710.617114	low bmd	overweight	50-60	>=200%FPL
49	5314	4902	100926	2017-2018	osteoporosis	-2.641509434	lum	1	141	51	Male	Other	4.16	College Graduate or above	no	0	No	21.4	never	No	6323.419724	3	863	2107.806575	low bmd	healthyweight	50-60	>=200%FPL
128	5205	4428	98823	2017-2018	osteopenia	-2.056603774	lum	1	134	51	Female	Other	0.85	9-11th Grade (Includes 12th grade with no diploma)	no	0	No	34	never	No	8392.471911	35.1	1109	2797.490637	low bmd	obesity class1	50-60	<200%FPL
147	4123	581	75462	2013-2014	osteopenia	-1.433962264	lum	2	110	51	Female	Mexican	1.01	9-11th Grade (Includes 12th grade with no diploma)	no	0	No	37.2	never	heavy	8966.398501	0.9	1036	2988.7995	low bmd	obesity class2	50-60	<200%FPL
149	5216	4476	98998	2017-2018	normal	0.791666667	neck	2	144	51	Female	Non-Hispanic Black	1.58	Some College or AA degree	no	0	No	38	never	mild	9035.470824	0.1	512	3011.823608	normal	obesity class2	50-60	<200%FPL
171	4816	2848	82851	2013-2014	osteoporosis	-3.5	lum	2	107	51	Female	Mexican	1.65	Some College or AA degree	no	0	No	21.1	never	No	9681.169384	3	1258	3227.056461	low bmd	healthyweight	50-60	<200%FPL
187	4965	3399	94748	2017-2018	normal	-0.016666667	neck	2	145	51	Female	Non-Hispanic Black	0	Some College or AA degree	no	0	No	24.5	never	No	9957.851632	0.2	389	3319.283877	normal	healthyweight	50-60	<200%FPL
272	4545	2028	80130	2013-2014	osteoporosis	-2.528301887	lum	1	104	51	Male	Other	5	College Graduate or above	no	0	No	21.1	never	mild	12029.22289	1.8	520	4009.740962	low bmd	healthyweight	50-60	>=200%FPL
275	4010	200	74134	2013-2014	osteoporosis	-4.264150943	lum	2	111	51	Female	Other	3.03	Some College or AA degree	no	0	No	21.3	never	No	12195.67916	1.5	1533	4065.226387	low bmd	healthyweight	50-60	>=200%FPL
289	4256	998	76867	2013-2014	osteopenia	-1	neck	2	106	51	Male	Non-Hispanic Black	5	Some College or AA degree	no	0	No	25.7	former	mild	12444.27908	0.8	454	4148.093027	normal	overweight	50-60	>=200%FPL
296	4834	2914	83045	2013-2014	osteoporosis	-2.952830189	lum	2	106	51	Male	Mexican	0.96	Less Than 9th Grade	no	0	No	22.9	never	No	12610.36778	8.6	2113	4203.455928	low bmd	healthyweight	50-60	<200%FPL
298	4425	1608	78883	2013-2014	osteopenia	-2.025	neck	2	115	51	Male	Non-Hispanic White	1.16	Some College or AA degree	no	0	No	20.5	now	mild	12716.33597	0.2	1197	4238.778657	low bmd	healthyweight	50-60	<200%FPL
317	4403	1539	78626	2013-2014	osteopenia	-1.839622642	lum	1	111	51	Male	Mexican	1.74	Less Than 9th Grade	no	0	No	27.1	never	moderate	13327.18123	33.1	441	4442.393742	low bmd	overweight	50-60	<200%FPL
371	4822	2877	82929	2013-2014	osteopenia	-1.533333333	neck	2	109	51	Female	Non-Hispanic White	2.4	Some College or AA degree	no	0	No	20	now	heavy	14912.16275	9.2	1915	4970.720915	low bmd	healthyweight	50-60	>=200%FPL
468	4716	2543	81816	2013-2014	normal	-0.45	neck	2	112	51	Female	Non-Hispanic White	1.24	Some College or AA degree	no	0	No	27.3	now	moderate	19851.81655	11.8	1570	6617.272185	normal	overweight	50-60	<200%FPL
492	4996	3571	95413	2017-2018	normal	-0.808333333	neck	2	139	51	Female	Non-Hispanic White	1	Some College or AA degree	no	0	No	28.6	never	moderate	21885.91044	0.7	228	7295.30348	normal	overweight	50-60	<200%FPL
502	5324	4939	101079	2017-2018	normal	-0.191666667	neck	1	138	51	Female	Other	1.47	High School Grad/GED or Equivalent	no	0	No	19.3	former	moderate	22791.82993	2.7	845	7597.276644	normal	healthyweight	50-60	<200%FPL
580	4853	2971	83222	2013-2014	osteopenia	-2.386792453	lum	2	104	51	Female	Other	2.42	Some College or AA degree	no	0	No	27.8	former	heavy	31845.18789	0.1	142	10615.06263	low bmd	overweight	50-60	>=200%FPL
586	4592	2167	80556	2013-2014	normal	-0.311320755	lum	2	110	51	Male	Mexican	0	College Graduate or above	no	0	No	33	never	mild	32174.84158	0.4	624	10724.94719	normal	obesity class1	50-60	<200%FPL
588	5022	3668	95765	2017-2018	osteopenia	-1.377358491	lum	2	138	51	Male	Mexican	0.41	9-11th Grade (Includes 12th grade with no diploma)	no	0	No	25.1	former	moderate	32545.80435	1.7	167	10848.60145	low bmd	overweight	50-60	<200%FPL
592	5008	3629	95636	2017-2018	normal	-0.841666667	neck	2	138	51	Female	Other	4.1	High School Grad/GED or Equivalent	no	0	No	28.2	never	mild	32746.76012	0.8	857	10915.58671	normal	overweight	50-60	>=200%FPL
608	4689	2446	81485	2013-2014	osteopenia	-1.830188679	lum	2	118	51	Male	Other	3.84	High School Grad/GED or Equivalent	no	0	No	25.9	former	mild	34484.54414	3.1	777	11494.84805	low bmd	overweight	50-60	>=200%FPL
627	5280	4744	100168	2017-2018	osteoporosis	-3	lum	1	140	51	Male	Other	1.74	High School Grad/GED or Equivalent	no	0	No	27.3	now	moderate	36142.30867	3.1	207	12047.43622	low bmd	overweight	50-60	<200%FPL
642	5244	4591	99489	2017-2018	normal	0.241666667	neck	1	143	51	Male	Other	4.93	Some College or AA degree	no	0	No	29.1	never	No	37105.47172	1.2	666	12368.49057	normal	overweight	50-60	>=200%FPL
657	4979	3486	95093	2017-2018	normal	-0.632075472	lum	2	148	51	Female	Mexican	0.96	High School Grad/GED or Equivalent	no	0	No	28.9	never	heavy	39246.23517	2.7	755	13082.07839	normal	overweight	50-60	<200%FPL
719	4634	2295	81010	2013-2014	osteopenia	-1.990566038	lum	2	115	51	Male	Non-Hispanic White	2.65	High School Grad/GED or Equivalent	no	0	No	26.2	now	No	45757.4169	8.7	2345	15252.4723	low bmd	overweight	50-60	>=200%FPL
720	4282	1100	77185	2013-2014	osteopenia	-1.691666667	neck	1	116	51	Female	Non-Hispanic White	5	College Graduate or above	no	0	No	26.1	never	moderate	45884.96867	2.3	1062	15294.98956	low bmd	overweight	50-60	>=200%FPL
723	5261	4657	99744	2017-2018	normal	-0.075	neck	1	145	51	Female	Non-Hispanic White	2.79	High School Grad/GED or Equivalent	no	0	No	22.6	now	mild	46235.37866	0.8	835	15411.79289	normal	healthyweight	50-60	>=200%FPL
772	4667	2367	81241	2013-2014	normal	1.175	neck	1	114	51	Male	Non-Hispanic Black	2.77	High School Grad/GED or Equivalent	no	0	No	23.6	now	heavy	52378.74773	0.8	527	17459.58258	normal	healthyweight	50-60	>=200%FPL
803	5339	5053	101515	2017-2018	normal	0.008333333	neck	1	134	51	Male	Other	3.66	Some College or AA degree	no	0	No	31	never	mild	56671.28834	4.6	669	18890.42945	normal	obesity class1	50-60	>=200%FPL
804	3959	44	73678	2013-2014	normal	-0.441666667	neck	1	109	51	Male	Non-Hispanic White	1.02	9-11th Grade (Includes 12th grade with no diploma)	no	0	No	33.7	former	No	56821.69931	3.1	906	18940.56644	normal	obesity class1	50-60	<200%FPL
808	5397	5334	102686	2017-2018	normal	-0.058333333	neck	2	142	51	Female	Non-Hispanic White	0.8	Some College or AA degree	no	0	No	28.9	never	No	57685.4755	11	848	19228.49183	normal	overweight	50-60	<200%FPL
833	4717	2545	81822	2013-2014	osteopenia	-1.971698113	lum	1	115	51	Female	Other	2.65	College Graduate or above	no	0	No	25.4	never	No	62169.25719	2.8	442	20723.08573	low bmd	overweight	50-60	>=200%FPL
896	4395	1520	78572	2013-2014	osteopenia	-1.15	neck	2	108	51	Male	Non-Hispanic White	3.68	College Graduate or above	no	0	No	28.3	never	heavy	72351.31449	0.8	919	24117.10483	low bmd	overweight	50-60	>=200%FPL
897	4044	311	74529	2013-2014	normal	0.009433962	lum	1	106	51	Male	Mexican	1.27	Less Than 9th Grade	no	0	No	32.5	former	mild	72427.49374	0.7	1317	24142.49791	normal	obesity class1	50-60	<200%FPL
922	5125	4110	97445	2017-2018	normal	-0.858490566	lum	2	146	51	Male	Non-Hispanic Black	1.45	High School Grad/GED or Equivalent	no	0	No	30.4	now	No	83330.74852	0.3	71	27776.91617	normal	obesity class1	50-60	<200%FPL
945	4011	202	74144	2013-2014	osteopenia	-1.660377358	lum	2	109	51	Male	Mexican	3.79	Less Than 9th Grade	no	0	No	31.1	former	moderate	93822.62504	13	2218	31274.20835	low bmd	obesity class1	50-60	>=200%FPL
986	4777	2707	82360	2013-2014	osteopenia	-1.452830189	lum	1	104	51	Female	Non-Hispanic White	5	College Graduate or above	no	0	No	22.9	former	moderate	152585.7146	9.4	763	50861.90488	low bmd	healthyweight	50-60	>=200%FPL
1048	4387	1501	78508	2013-2014	osteopenia	-1.275	neck	2	114	51	Male	Non-Hispanic White	3.05	9-11th Grade (Includes 12th grade with no diploma)	no	0	No	30.1	now	mild	327644.0761	0.7	447	109214.692	low bmd	obesity class1	50-60	>=200%FPL
1094	59	1289	77782	2013-2014	normal	0.391666667	neck	2	113	51	Female	Non-Hispanic Black	0.77	High School Grad/GED or Equivalent	yes	1	aspirin	24.7	never	No	10309.96652	11.7	3675	3436.655506	normal	healthyweight	50-60	<200%FPL
1216	16	330	74579	2013-2014	osteopenia	-2.150943396	lum	2	115	51	Male	Other	0.48	High School Grad/GED or Equivalent	yes	2	aspirin;;;clopidogrel	24.5	never	No	64828.21713	6.7	1072	21609.40571	low bmd	healthyweight	50-60	<200%FPL
74	5044	3748	96079	2017-2018	normal	-0.933333333	neck	1	148	52	Male	Mexican	0.47	9-11th Grade (Includes 12th grade with no diploma)	no	0	No	33.1	never	No	7001.269173	23.4	575	2333.756391	normal	obesity class1	50-60	<200%FPL
102	5092	3922	96766	2017-2018	normal	1.047169811	lum	1	147	52	Female	Non-Hispanic Black	0.59	Some College or AA degree	no	0	No	35.2	never	mild	7674.326358	0.7	176	2558.108786	normal	obesity class2	50-60	<200%FPL
104	4664	2363	81230	2013-2014	normal	0.408333333	neck	1	104	52	Female	Non-Hispanic Black	3.92	High School Grad/GED or Equivalent	no	0	No	35	never	mild	7705.782713	3	876	2568.594238	normal	obesity class2	50-60	>=200%FPL
110	4057	361	74663	2013-2014	osteoporosis	-2.981132075	lum	2	107	52	Male	Other	1.59	College Graduate or above	no	0	No	18.1	former	No	7771.937337	9.8	1186	2590.645779	low bmd	underweight	50-60	<200%FPL
180	4186	787	76168	2013-2014	normal	-0.443396226	lum	2	115	52	Male	Non-Hispanic White	0.72	9-11th Grade (Includes 12th grade with no diploma)	no	0	No	27.5	now	moderate	9879.685657	7.3	991	3293.228552	normal	overweight	50-60	<200%FPL
204	4130	613	75584	2013-2014	normal	0.103773585	lum	2	117	52	Female	Non-Hispanic Black	2.51	College Graduate or above	no	0	No	30.8	never	mild	10299.77193	0.2	528	3433.25731	normal	obesity class1	50-60	>=200%FPL
223	4014	208	74154	2013-2014	normal	0.25	neck	1	115	52	Female	Non-Hispanic Black	2.43	Some College or AA degree	no	0	No	49.2	former	No	10748.57396	1.4	491	3582.857988	normal	obesity class3	50-60	>=200%FPL
299	4687	2427	81427	2013-2014	normal	-0.179245283	lum	1	106	52	Male	Mexican	0.42	Less Than 9th Grade	no	0	No	26.3	never	moderate	12777.67623	0.2	513	4259.225411	normal	overweight	50-60	<200%FPL
324	5331	5010	101359	2017-2018	normal	1.258333333	neck	1	135	52	Female	Mexican	1.52	9-11th Grade (Includes 12th grade with no diploma)	no	0	No	31.3	never	moderate	13572.55132	3.7	1212	4524.183773	normal	obesity class1	50-60	<200%FPL
326	5300	4826	100557	2017-2018	normal	0.45	neck	1	134	52	Male	Non-Hispanic Black	4.9	College Graduate or above	no	0	No	26	never	mild	13672.54912	2	465	4557.516372	normal	overweight	50-60	>=200%FPL
351	5226	4523	99227	2017-2018	normal	-0.79245283	lum	2	143	52	Male	Mexican	0.99	Less Than 9th Grade	no	0	No	30.9	now	heavy	14241.70872	7.8	1412	4747.236241	normal	obesity class1	50-60	<200%FPL
354	5366	5153	101882	2017-2018	normal	-0.833333333	neck	2	146	52	Female	Non-Hispanic Black	1.18	High School Grad/GED or Equivalent	no	0	No	27.3	never	moderate	14428.71241	5.6	847	4809.570805	normal	overweight	50-60	<200%FPL
383	4133	623	75620	2013-2014	normal	-0.683333333	neck	2	116	52	Female	Non-Hispanic Black	0.69	9-11th Grade (Includes 12th grade with no diploma)	no	0	No	18.1	never	No	15376.78339	5	833	5125.594465	normal	underweight	50-60	<200%FPL
403	5330	4987	101248	2017-2018	normal	1.025	neck	1	144	52	Male	Non-Hispanic Black	2.83	High School Grad/GED or Equivalent	no	0	No	29.9	never	mild	16394.71662	5.7	370	5464.90554	normal	overweight	50-60	>=200%FPL
447	5294	4804	100468	2017-2018	osteopenia	-1.603773585	lum	1	147	52	Female	Non-Hispanic Black	3.32	Some College or AA degree	no	0	No	33.4	now	mild	18369.60549	0	327	6123.201829	low bmd	obesity class1	50-60	>=200%FPL
482	3975	103	73858	2013-2014	normal	0.608333333	neck	2	112	52	Male	Non-Hispanic Black	1.14	High School Grad/GED or Equivalent	no	0	No	26.6	former	No	20828.57639	5.3	745	6942.858797	normal	overweight	50-60	<200%FPL
509	5177	4283	98223	2017-2018	normal	-0.016666667	neck	1	144	52	Male	Non-Hispanic Black	2.9	Some College or AA degree	no	0	No	35.1	never	mild	23741.07589	4.5	1038	7913.691962	normal	obesity class2	50-60	>=200%FPL
523	4499	1866	79661	2013-2014	normal	-0.55	neck	1	110	52	Male	Other	3.53	High School Grad/GED or Equivalent	no	0	No	23.5	never	No	24864.76225	7.7	1043	8288.254083	normal	healthyweight	50-60	>=200%FPL
535	5042	3746	96066	2017-2018	normal	0.108333333	neck	2	144	52	Male	Other	0.33	High School Grad/GED or Equivalent	no	0	No	21.5	now	heavy	26067.40817	3	2125	8689.136057	normal	healthyweight	50-60	<200%FPL
538	4953	3343	94503	2017-2018	osteopenia	-1.233333333	neck	1	139	52	Female	Non-Hispanic Black	2.16	High School Grad/GED or Equivalent	no	0	No	19.2	now	moderate	26293.82685	6.5	757	8764.608949	low bmd	healthyweight	50-60	>=200%FPL
558	4641	2307	81040	2013-2014	normal	-0.316666667	neck	2	106	52	Female	Non-Hispanic White	0	9-11th Grade (Includes 12th grade with no diploma)	no	0	No	34.5	now	No	29015.33275	0.4	1161	9671.777584	normal	obesity class1	50-60	<200%FPL
574	5025	3690	95848	2017-2018	osteopenia	-2.179245283	lum	2	148	52	Female	Other	0.96	High School Grad/GED or Equivalent	no	0	No	23.3	never	No	30812.50617	2.2	744	10270.83539	low bmd	healthyweight	50-60	<200%FPL
618	5056	3790	96205	2017-2018	osteopenia	-1.208333333	neck	1	146	52	Male	Non-Hispanic Black	2.62	High School Grad/GED or Equivalent	no	0	No	26.1	never	mild	35476.41657	4	312	11825.47219	low bmd	overweight	50-60	>=200%FPL
619	4087	457	75004	2013-2014	osteopenia	-2.25	neck	1	117	52	Female	Other	3.09	Some College or AA degree	no	0	No	19.6	never	No	35490.53699	0.6	257	11830.179	low bmd	healthyweight	50-60	>=200%FPL
639	5036	3729	96008	2017-2018	osteopenia	-1.462264151	lum	1	147	52	Male	Non-Hispanic Black	5	Some College or AA degree	no	0	No	29.5	former	mild	36908.53124	1.5	268	12302.84375	low bmd	overweight	50-60	>=200%FPL
650	4704	2500	81645	2013-2014	osteopenia	-1.613207547	lum	2	106	52	Female	Other	5	High School Grad/GED or Equivalent	no	0	No	23.3	never	No	38404.81842	5	1137	12801.60614	low bmd	healthyweight	50-60	>=200%FPL
663	5048	3755	96096	2017-2018	normal	0.108333333	neck	1	145	52	Male	Non-Hispanic White	0.23	Some College or AA degree	no	0	No	34.4	now	moderate	39947.31497	1.7	931	13315.77166	normal	obesity class1	50-60	<200%FPL
735	5155	4195	97787	2017-2018	osteopenia	-1.391666667	neck	1	145	52	Male	Other	1.99	Some College or AA degree	no	0	No	23.4	former	mild	47170.25551	2.4	786	15723.4185	low bmd	healthyweight	50-60	<200%FPL
768	4264	1029	76969	2013-2014	osteopenia	-1.875	neck	2	113	52	Male	Non-Hispanic White	3.81	Some College or AA degree	no	0	No	22.7	now	mild	51795.87358	5.2	1347	17265.29119	low bmd	healthyweight	50-60	>=200%FPL
810	4957	3361	94579	2017-2018	normal	-0.169811321	lum	1	139	52	Male	Non-Hispanic Black	0.62	High School Grad/GED or Equivalent	no	0	No	27.8	never	No	58094.23718	0.3	283	19364.74573	normal	overweight	50-60	<200%FPL
855	4852	2970	83218	2013-2014	osteoporosis	-3.349056604	lum	1	113	52	Male	Non-Hispanic White	1.16	Less Than 9th Grade	no	0	No	25.4	now	mild	64759.48595	0.6	882	21586.49532	low bmd	overweight	50-60	<200%FPL
867	5016	3650	95708	2017-2018	normal	-0.216666667	neck	1	134	52	Male	Non-Hispanic White	5	9-11th Grade (Includes 12th grade with no diploma)	no	0	No	31.9	former	heavy	66285.30554	4.4	830	22095.10185	normal	obesity class1	50-60	>=200%FPL
872	5088	3911	96708	2017-2018	normal	0.481132075	lum	1	134	52	Female	Non-Hispanic White	5	Some College or AA degree	no	0	No	29.2	never	heavy	66804.789	8.6	1557	22268.263	normal	overweight	50-60	>=200%FPL
878	5307	4863	100743	2017-2018	normal	-0.416666667	neck	1	135	52	Female	Mexican	5	Some College or AA degree	no	0	No	27.7	never	heavy	68086.20784	0.2	548	22695.40261	normal	overweight	50-60	>=200%FPL
886	4808	2815	82758	2013-2014	osteoporosis	-2.669811321	lum	1	104	52	Male	Non-Hispanic White	0.96	High School Grad/GED or Equivalent	no	0	No	33.5	now	No	69716.91493	4.5	1708	23238.97164	low bmd	obesity class1	50-60	<200%FPL
941	4319	1246	77645	2013-2014	osteoporosis	-2.594339623	lum	2	109	52	Female	Mexican	3.79	Less Than 9th Grade	no	0	No	27.7	never	heavy	92714.22115	8	962	30904.74038	low bmd	overweight	50-60	>=200%FPL
955	4089	463	75018	2013-2014	normal	-0.983333333	neck	1	113	52	Female	Non-Hispanic White	1.02	Some College or AA degree	no	0	No	18.9	now	moderate	100476.8465	3.7	215	33492.28216	normal	healthyweight	50-60	<200%FPL
1015	5184	4297	98274	2017-2018	normal	0.666666667	neck	1	137	52	Female	Non-Hispanic White	5	College Graduate or above	no	0	No	43.1	never	moderate	201850.5218	1.7	1184	67283.50725	normal	obesity class3	50-60	>=200%FPL
1025	4603	2192	80647	2013-2014	osteopenia	-2.264150943	lum	2	110	52	Male	Non-Hispanic White	5	College Graduate or above	no	0	No	23.9	never	mild	230040.7008	1.9	1211	76680.23359	low bmd	healthyweight	50-60	>=200%FPL
1170	230	5002	101327	2017-2018	osteopenia	-2.316666667	neck	1	136	52	Female	Non-Hispanic White	0.92	High School Grad/GED or Equivalent	yes	1	aspirin	26.1	never	moderate	29750.36889	0.9	386	9916.789629	low bmd	overweight	50-60	<200%FPL
38	4725	2578	81945	2013-2014	osteopenia	-1.041666667	neck	2	106	53	Female	Other	3.22	Some College or AA degree	no	0	No	26.4	never	No	5878.061588	0.2	646	1959.353863	low bmd	overweight	50-60	>=200%FPL
69	4714	2538	81801	2013-2014	osteopenia	-1.8	neck	2	104	53	Male	Other	4.16	High School Grad/GED or Equivalent	no	0	No	27	former	moderate	6802.048426	3.4	856	2267.349475	low bmd	overweight	50-60	>=200%FPL
119	4748	2643	82153	2013-2014	osteopenia	-1.094339623	lum	1	118	53	Male	Mexican	0.88	Less Than 9th Grade	no	0	No	32.6	now	heavy	8071.216844	3.6	2735	2690.405615	low bmd	obesity class1	50-60	<200%FPL
120	4747	2642	82152	2013-2014	osteopenia	-1.245283019	lum	2	117	53	Male	Non-Hispanic Black	0.34	Less Than 9th Grade	no	0	No	23.7	never	No	8118.322327	0	310	2706.107442	low bmd	healthyweight	50-60	<200%FPL
125	4776	2702	82353	2013-2014	osteopenia	-1.141509434	lum	1	104	53	Male	Other	5	College Graduate or above	no	0	No	27.3	never	mild	8275.75608	1.3	714	2758.58536	low bmd	overweight	50-60	>=200%FPL
132	4720	2562	81866	2013-2014	osteopenia	-1.320754717	lum	2	105	53	Female	Non-Hispanic Black	0.86	Some College or AA degree	no	0	No	30.5	never	No	8484.079323	1.2	464	2828.026441	low bmd	obesity class1	50-60	<200%FPL
143	5221	4498	99116	2017-2018	osteopenia	-1.8	neck	1	148	53	Female	Other	3.25	College Graduate or above	no	0	No	20.3	never	No	8861.095773	5	816	2953.698591	low bmd	healthyweight	50-60	>=200%FPL
251	5029	3707	95904	2017-2018	osteopenia	-1.808333333	neck	1	136	53	Female	Other	5	College Graduate or above	no	0	No	23.9	never	moderate	11504.27695	1.7	411	3834.758982	low bmd	healthyweight	50-60	>=200%FPL
258	4407	1553	78682	2013-2014	osteopenia	-2.216981132	lum	1	115	53	Female	Mexican	2.61	College Graduate or above	no	0	No	19.4	former	No	11629.53812	0.3	373	3876.512708	low bmd	healthyweight	50-60	>=200%FPL
266	5340	5062	101550	2017-2018	normal	-0.509433962	lum	1	143	53	Male	Non-Hispanic Black	3.23	College Graduate or above	no	0	No	34.8	never	No	11827.32263	6.1	1177	3942.440875	normal	obesity class1	50-60	>=200%FPL
273	5127	4117	97473	2017-2018	osteopenia	-1.608333333	neck	1	136	53	Male	Other	3.92	College Graduate or above	no	0	No	21.1	never	mild	12100.74573	8.4	1323	4033.581911	low bmd	healthyweight	50-60	>=200%FPL
286	4766	2676	82231	2013-2014	osteopenia	-1.675	neck	2	112	53	Male	Non-Hispanic White	0.61	High School Grad/GED or Equivalent	no	0	No	21.3	now	heavy	12425.8103	8.5	1305	4141.936768	low bmd	healthyweight	50-60	<200%FPL
323	4546	2033	80153	2013-2014	normal	-0.688679245	lum	1	117	53	Female	Non-Hispanic Black	5	College Graduate or above	no	0	No	38	never	moderate	13522.8591	5.5	1550	4507.619699	normal	obesity class2	50-60	>=200%FPL
364	4830	2901	82997	2013-2014	osteopenia	-1.103773585	lum	1	111	53	Female	Mexican	5	College Graduate or above	no	0	No	36.4	never	heavy	14669.50276	2.6	1038	4889.834253	low bmd	obesity class2	50-60	>=200%FPL
370	4835	2920	83063	2013-2014	normal	-0.556603774	lum	2	111	53	Female	Non-Hispanic Black	4.93	Some College or AA degree	no	0	No	30.1	never	moderate	14864.57906	0.1	527	4954.859686	normal	obesity class1	50-60	>=200%FPL
385	5129	4121	97487	2017-2018	osteopenia	-1.141666667	neck	1	136	53	Female	Other	5	High School Grad/GED or Equivalent	no	0	No	28.3	never	No	15444.47093	0.6	434	5148.156978	low bmd	overweight	50-60	>=200%FPL
394	4059	367	74695	2013-2014	osteopenia	-1.075471698	lum	1	115	53	Male	Non-Hispanic Black	0.61	9-11th Grade (Includes 12th grade with no diploma)	no	0	No	28.7	now	heavy	15973.72758	1.5	478	5324.575861	low bmd	overweight	50-60	<200%FPL
466	5254	4632	99653	2017-2018	osteoporosis	-2.849056604	lum	1	145	53	Male	Other	4.62	High School Grad/GED or Equivalent	no	0	No	27.4	former	mild	19779.61358	2	1257	6593.204528	low bmd	overweight	50-60	>=200%FPL
491	5259	4649	99720	2017-2018	osteopenia	-1.830188679	lum	2	138	53	Male	Other	5	College Graduate or above	no	0	No	25.7	never	mild	21717.14691	5.9	775	7239.04897	low bmd	overweight	50-60	>=200%FPL
589	5110	4026	97131	2017-2018	osteoporosis	-3.113207547	lum	1	137	53	Female	Non-Hispanic Black	5	College Graduate or above	no	0	No	28.6	never	No	32587.08523	4.5	1564	10862.36174	low bmd	overweight	50-60	>=200%FPL
598	5360	5138	101821	2017-2018	osteopenia	-2.462264151	lum	1	134	53	Female	Other	5	College Graduate or above	no	0	No	20.4	never	No	33244.08953	20.7	332	11081.36318	low bmd	healthyweight	50-60	>=200%FPL
602	4310	1205	77509	2013-2014	normal	4.075	neck	1	116	53	Male	Non-Hispanic Black	2.45	High School Grad/GED or Equivalent	no	0	No	31.5	former	moderate	33813.3837	6.4	1140	11271.1279	normal	obesity class1	50-60	>=200%FPL
616	5059	3807	96291	2017-2018	normal	-0.783018868	lum	1	147	53	Female	Non-Hispanic Black	1.04	Some College or AA degree	no	0	No	49.8	never	No	35339.0691	3.2	812	11779.6897	normal	obesity class3	50-60	<200%FPL
656	5064	3835	96373	2017-2018	normal	0.691666667	neck	2	145	53	Male	Non-Hispanic Black	1.46	Some College or AA degree	no	0	No	34.7	now	moderate	38943.24641	0.2	135	12981.08214	normal	obesity class1	50-60	<200%FPL
660	5236	4561	99376	2017-2018	normal	0.679245283	lum	1	147	53	Male	Other	5	College Graduate or above	no	0	No	33.2	now	mild	39766.59619	5.3	1269	13255.53206	normal	obesity class1	50-60	>=200%FPL
670	4544	2016	80103	2013-2014	normal	-0.632075472	lum	1	112	53	Male	Non-Hispanic Black	4.61	Some College or AA degree	no	0	No	41.3	now	No	40594.75348	1.2	922	13531.58449	normal	obesity class3	50-60	>=200%FPL
672	4299	1167	77405	2013-2014	osteopenia	-1.169811321	lum	2	104	53	Female	Non-Hispanic White	3.68	Some College or AA degree	no	0	No	30.5	now	moderate	40711.94857	0.1	746	13570.64952	low bmd	obesity class1	50-60	>=200%FPL
687	5079	3893	96623	2017-2018	osteopenia	-1.990566038	lum	1	145	53	Male	Mexican	3.69	High School Grad/GED or Equivalent	no	0	No	28.1	former	No	42691.37975	7.9	976	14230.45992	low bmd	overweight	50-60	>=200%FPL
697	5198	4371	98624	2017-2018	normal	-0.660377358	lum	2	148	53	Male	Non-Hispanic Black	4.33	High School Grad/GED or Equivalent	no	0	No	31.3	never	mild	43981.88118	7.7	1232	14660.62706	normal	obesity class1	50-60	>=200%FPL
725	4016	213	74178	2013-2014	normal	1.9	neck	2	108	53	Female	Non-Hispanic Black	5	College Graduate or above	no	0	No	29.7	never	No	46318.75234	0	266	15439.58411	normal	overweight	50-60	>=200%FPL
741	4836	2925	83073	2013-2014	normal	0.366666667	neck	2	107	53	Female	Non-Hispanic White	4.04	Some College or AA degree	no	0	No	25.9	never	No	47992.54327	3.7	548	15997.51442	normal	overweight	50-60	>=200%FPL
765	5201	4401	98711	2017-2018	normal	-0.028301887	lum	1	145	53	Male	Other	1.57	Some College or AA degree	no	0	No	31.6	now	heavy	51026.14731	0.3	313	17008.71577	normal	obesity class1	50-60	<200%FPL
769	5012	3642	95676	2017-2018	osteopenia	-1.603773585	lum	2	141	53	Male	Other	1.83	High School Grad/GED or Equivalent	no	0	No	31.7	never	heavy	51803.70481	11.6	1917	17267.9016	low bmd	obesity class1	50-60	<200%FPL
777	4241	953	76700	2013-2014	osteopenia	-1.028301887	lum	2	118	53	Male	Mexican	0.8	9-11th Grade (Includes 12th grade with no diploma)	no	0	No	33.8	never	heavy	52849.27021	1.4	714	17616.4234	low bmd	obesity class1	50-60	<200%FPL
809	4918	3199	93947	2017-2018	normal	-0.408333333	neck	1	138	53	Female	Other	2.46	College Graduate or above	no	0	No	25.7	never	mild	57704.73357	2.9	354	19234.91119	normal	overweight	50-60	>=200%FPL
814	5264	4662	99782	2017-2018	osteopenia	-2.339622642	lum	2	147	53	Female	Mexican	4.28	College Graduate or above	no	0	No	23.6	now	heavy	58806.96454	5.1	753	19602.32151	low bmd	healthyweight	50-60	>=200%FPL
830	4760	2662	82192	2013-2014	osteoporosis	-2.849056604	lum	1	105	53	Female	Other	5	College Graduate or above	no	0	No	20	former	mild	61195.81925	2.8	577	20398.60642	low bmd	healthyweight	50-60	>=200%FPL
858	5222	4505	99153	2017-2018	osteopenia	-1.716981132	lum	1	135	53	Female	Other	1.79	Some College or AA degree	no	0	No	22.6	now	mild	65144.16522	1.4	801	21714.72174	low bmd	healthyweight	50-60	<200%FPL
859	4354	1387	78083	2013-2014	normal	-0.85	neck	1	113	53	Male	Non-Hispanic White	0.04	High School Grad/GED or Equivalent	no	0	No	20.7	now	heavy	65221.90918	23.6	5084	21740.63639	normal	healthyweight	50-60	<200%FPL
928	4004	188	74096	2013-2014	osteoporosis	-2.735849057	lum	1	113	53	Male	Non-Hispanic White	0.58	9-11th Grade (Includes 12th grade with no diploma)	no	0	No	26.9	former	heavy	87576.8279	0.8	1040	29192.27597	low bmd	overweight	50-60	<200%FPL
949	4885	3076	83569	2013-2014	normal	-0.825	neck	1	113	53	Male	Non-Hispanic White	1.02	High School Grad/GED or Equivalent	no	0	No	27.6	former	mild	96761.8257	3.1	567	32253.9419	normal	overweight	50-60	<200%FPL
965	5006	3623	95611	2017-2018	osteopenia	-1.658333333	neck	1	135	53	Male	Other	0.25	High School Grad/GED or Equivalent	no	0	No	18.6	now	heavy	107833.5041	0	111	35944.50137	low bmd	healthyweight	50-60	<200%FPL
1042	4582	2142	80506	2013-2014	normal	0.905660377	lum	1	104	53	Male	Non-Hispanic White	5	College Graduate or above	no	0	No	28.3	never	mild	298742.9532	0.6	682	99580.98439	normal	overweight	50-60	>=200%FPL
1219	109	2605	82021	2013-2014	osteopenia	-1.943396226	lum	1	113	53	Female	Other	5	Some College or AA degree	yes	1	aspirin	22.7	now	mild	68241.64474	2.6	666	22747.21491	low bmd	healthyweight	50-60	>=200%FPL
5	5063	3816	96310	2017-2018	osteoporosis	-2.650943396	lum	1	147	54	Male	Other	2.12	College Graduate or above	no	0	No	27.2	never	mild	3622.51314	6.1	814	1207.50438	low bmd	overweight	50-60	>=200%FPL
316	4742	2622	82085	2013-2014	normal	2.108333333	neck	2	109	54	Male	Non-Hispanic Black	2.73	Some College or AA degree	no	0	No	28.7	never	No	13307.19933	1.9	488	4435.733109	normal	overweight	50-60	>=200%FPL
319	5341	5063	101558	2017-2018	osteopenia	-1.198113208	lum	1	147	54	Male	Other	1.37	Less Than 9th Grade	no	0	No	26	now	heavy	13351.49451	3.4	460	4450.498169	low bmd	overweight	50-60	<200%FPL
322	4222	897	76557	2013-2014	osteopenia	-1.113207547	lum	1	109	54	Male	Mexican	0.74	Less Than 9th Grade	no	0	No	27.8	former	moderate	13510.74088	6.3	1313	4503.580293	low bmd	overweight	50-60	<200%FPL
352	5133	4141	97571	2017-2018	osteopenia	-1.641666667	neck	1	139	54	Male	Non-Hispanic White	0.86	9-11th Grade (Includes 12th grade with no diploma)	no	0	No	18.4	now	heavy	14324.51875	4.3	610	4774.839584	low bmd	underweight	50-60	<200%FPL
398	4251	987	76817	2013-2014	osteopenia	-1.475	neck	2	108	54	Male	Non-Hispanic Black	3.18	9-11th Grade (Includes 12th grade with no diploma)	no	0	No	19.6	now	heavy	16203.29921	0.1	557	5401.099737	low bmd	healthyweight	50-60	>=200%FPL
465	4934	3269	94187	2017-2018	osteoporosis	-2.666666667	neck	2	138	54	Female	Other	5	College Graduate or above	no	0	No	29.6	never	No	19741.46016	0.5	199	6580.486721	low bmd	overweight	50-60	>=200%FPL
469	4942	3309	94350	2017-2018	normal	0.15	neck	1	136	54	Male	Other	3.66	Some College or AA degree	no	0	No	28.5	never	mild	19855.44325	5.1	791	6618.481084	normal	overweight	50-60	>=200%FPL
560	5046	3753	96091	2017-2018	osteopenia	-1.516666667	neck	2	141	54	Female	Other	1.83	High School Grad/GED or Equivalent	no	0	No	33.2	never	No	29204.8237	3.1	892	9734.941235	low bmd	obesity class1	50-60	<200%FPL
596	5151	4185	97751	2017-2018	osteopenia	-1.608333333	neck	2	144	54	Female	Other	3.59	College Graduate or above	no	0	No	26.8	former	No	33193.8745	1.3	691	11064.62483	low bmd	overweight	50-60	>=200%FPL
626	4920	3207	93975	2017-2018	osteopenia	-1.583333333	neck	2	148	54	Female	Non-Hispanic White	1.68	High School Grad/GED or Equivalent	no	0	No	27.2	never	mild	36131.84465	0.3	639	12043.94822	low bmd	overweight	50-60	<200%FPL
634	4612	2210	80705	2013-2014	normal	-0.745283019	lum	1	111	54	Male	Non-Hispanic White	3.37	College Graduate or above	no	0	No	29.8	never	mild	36667.54435	29	1608	12222.51478	normal	overweight	50-60	>=200%FPL
647	5213	4471	98980	2017-2018	normal	-0.754716981	lum	1	136	54	Male	Mexican	4.35	High School Grad/GED or Equivalent	no	0	No	31.6	now	heavy	37824.95034	13.6	2141	12608.31678	normal	obesity class1	50-60	>=200%FPL
728	5096	3934	96793	2017-2018	normal	-0.669811321	lum	2	147	54	Male	Non-Hispanic Black	0.94	9-11th Grade (Includes 12th grade with no diploma)	no	0	No	34.9	never	No	46476.54586	1.4	559	15492.18195	normal	obesity class1	50-60	<200%FPL
780	4517	1930	79872	2013-2014	normal	-0.632075472	lum	1	115	54	Male	Non-Hispanic White	5	Some College or AA degree	no	0	No	32.7	former	heavy	53073.61229	1.3	266	17691.2041	normal	obesity class1	50-60	>=200%FPL
842	4915	3194	93927	2017-2018	osteoporosis	-2.891666667	neck	2	139	54	Female	Non-Hispanic White	1	9-11th Grade (Includes 12th grade with no diploma)	no	0	No	24.5	now	No	63253.24808	4.3	252	21084.41603	low bmd	healthyweight	50-60	<200%FPL
864	4789	2755	82554	2013-2014	osteoporosis	-2.886792453	lum	1	110	54	Female	Non-Hispanic White	5	High School Grad/GED or Equivalent	no	0	No	20.1	former	moderate	65683.04461	3.9	919	21894.3482	low bmd	healthyweight	50-60	>=200%FPL
887	3965	73	73765	2013-2014	normal	-0.811320755	lum	1	109	54	Male	Mexican	0.64	Some College or AA degree	no	0	No	22.2	now	heavy	69773.77988	2.5	760	23257.92663	normal	healthyweight	50-60	<200%FPL
918	5369	5167	101950	2017-2018	normal	0.509433962	lum	1	135	54	Male	Non-Hispanic White	0.87	9-11th Grade (Includes 12th grade with no diploma)	no	0	No	35.7	now	No	80156.58527	3.7	1112	26718.86176	normal	obesity class2	50-60	<200%FPL
966	3980	122	73901	2013-2014	normal	-0.833333333	neck	2	118	54	Male	Non-Hispanic White	5	Some College or AA degree	no	0	No	24.7	never	No	110636.5948	8	914	36878.86492	normal	healthyweight	50-60	>=200%FPL
992	4162	722	75954	2013-2014	osteopenia	-1.525	neck	1	117	54	Female	Non-Hispanic White	2.36	Some College or AA degree	no	0	No	34.1	never	No	159915.1486	8.1	864	53305.04954	low bmd	obesity class1	50-60	>=200%FPL
1135	239	5122	101763	2017-2018	normal	-0.633333333	neck	1	143	54	Female	Non-Hispanic White	1.48	Some College or AA degree	yes	1	clopidogrel	28	now	moderate	18709.62424	6	1138	6236.541414	normal	overweight	50-60	<200%FPL
27	5172	4269	98153	2017-2018	osteopenia	-1.452830189	lum	2	135	55	Male	Other	1.52	College Graduate or above	no	0	No	22.6	never	heavy	5279.508386	2.3	601	1759.836129	low bmd	healthyweight	50-60	<200%FPL
82	5283	4760	100257	2017-2018	osteopenia	-1.741666667	neck	2	148	55	Female	Other	1.07	College Graduate or above	no	0	No	28.6	never	mild	7179.82266	39.7	919	2393.27422	low bmd	overweight	50-60	<200%FPL
115	5313	4890	100874	2017-2018	osteopenia	-1.525	neck	2	144	55	Male	Other	3.19	College Graduate or above	no	0	No	22.5	never	mild	7972.762628	6.7	765	2657.587543	low bmd	healthyweight	50-60	>=200%FPL
116	4692	2463	81537	2013-2014	osteopenia	-2.141509434	lum	2	118	55	Female	Other	1.97	Some College or AA degree	no	0	No	31.2	former	No	8009.568021	5.3	933	2669.856007	low bmd	obesity class1	50-60	<200%FPL
135	4018	215	74184	2013-2014	osteopenia	-2.132075472	lum	1	108	55	Female	Other	5	Some College or AA degree	no	0	No	19.9	never	No	8629.474081	2.9	764	2876.49136	low bmd	healthyweight	50-60	>=200%FPL
186	4524	1968	79974	2013-2014	normal	0.258333333	neck	2	107	55	Female	Non-Hispanic White	1.52	High School Grad/GED or Equivalent	no	0	No	34.5	former	No	9938.07724	4.6	732	3312.692413	normal	obesity class1	50-60	<200%FPL
191	5086	3906	96669	2017-2018	osteopenia	-1.683333333	neck	2	137	55	Female	Other	1.36	9-11th Grade (Includes 12th grade with no diploma)	no	0	No	16.7	never	No	10009.13046	1.9	431	3336.376821	low bmd	underweight	50-60	<200%FPL
215	4547	2044	80188	2013-2014	osteopenia	-1.15	neck	1	114	55	Male	Non-Hispanic Black	3.48	College Graduate or above	no	0	No	23.5	now	moderate	10529.25548	9.4	2389	3509.751825	low bmd	healthyweight	50-60	>=200%FPL
239	4327	1294	77811	2013-2014	osteopenia	-2.08490566	lum	2	111	55	Male	Other	3.03	College Graduate or above	no	0	No	24.6	now	mild	11175.64056	1.8	451	3725.213519	low bmd	healthyweight	50-60	>=200%FPL
242	5343	5067	101578	2017-2018	osteopenia	-2.441666667	neck	2	136	55	Female	Other	5	College Graduate or above	no	0	No	21.1	never	mild	11208.43613	1.5	539	3736.145376	low bmd	healthyweight	50-60	>=200%FPL
244	5214	4473	98995	2017-2018	normal	-0.405660377	lum	1	140	55	Female	Other	2.73	College Graduate or above	no	0	No	26	former	mild	11316.36058	12.4	1591	3772.120194	normal	overweight	50-60	>=200%FPL
321	4705	2508	81686	2013-2014	osteopenia	-1.849056604	lum	1	111	55	Female	Mexican	3.58	Some College or AA degree	no	0	No	26.2	former	mild	13477.25384	0.4	608	4492.417946	low bmd	overweight	50-60	>=200%FPL
336	4187	789	76170	2013-2014	osteopenia	-1.825	neck	2	104	55	Female	Other	5	College Graduate or above	no	0	No	20.7	former	mild	13924.47565	2.8	656	4641.491884	low bmd	healthyweight	50-60	>=200%FPL
384	5250	4620	99600	2017-2018	osteopenia	-1.943396226	lum	2	148	55	Female	Non-Hispanic Black	0.08	High School Grad/GED or Equivalent	no	0	No	29.4	never	moderate	15383.57223	1.2	271	5127.85741	low bmd	overweight	50-60	<200%FPL
399	4929	3252	94124	2017-2018	normal	1.166666667	neck	1	148	55	Male	Other	1.1	9-11th Grade (Includes 12th grade with no diploma)	no	0	No	27.8	never	No	16210.4003	1.1	640	5403.466766	normal	overweight	50-60	<200%FPL
456	5263	4660	99762	2017-2018	normal	-0.841666667	neck	1	138	55	Female	Mexican	2	Some College or AA degree	no	0	No	28.1	never	No	18829.03855	3.5	982	6276.346182	normal	overweight	50-60	>=200%FPL
457	4770	2687	82288	2013-2014	osteopenia	-1.283333333	neck	1	113	55	Male	Non-Hispanic White	1.29	9-11th Grade (Includes 12th grade with no diploma)	no	0	No	23.3	now	No	19289.24917	4.4	971	6429.749725	low bmd	healthyweight	50-60	<200%FPL
501	4167	735	75986	2013-2014	osteopenia	-1.773584906	lum	2	107	55	Male	Other	2.1	College Graduate or above	no	0	No	22.9	never	No	22653.13584	0.6	1103	7551.045278	low bmd	healthyweight	50-60	>=200%FPL
518	4807	2814	82756	2013-2014	normal	-0.666666667	neck	2	106	55	Male	Non-Hispanic White	5	College Graduate or above	no	0	No	24	never	No	24630.38319	18.3	740	8210.127731	normal	healthyweight	50-60	>=200%FPL
525	5316	4905	100937	2017-2018	normal	1.1	neck	1	135	55	Male	Other	1.38	Less Than 9th Grade	no	0	No	27.2	never	mild	24917.82881	14.5	636	8305.942937	normal	overweight	50-60	<200%FPL
577	4144	661	75754	2013-2014	osteoporosis	-2.5	lum	1	109	55	Male	Non-Hispanic White	0.61	Some College or AA degree	no	0	No	28.7	former	mild	31309.17721	6.8	879	10436.3924	low bmd	overweight	50-60	<200%FPL
582	4978	3480	95067	2017-2018	normal	0.591666667	neck	1	144	55	Female	Non-Hispanic Black	2.79	High School Grad/GED or Equivalent	no	0	No	51.2	never	mild	31975.88307	2.5	554	10658.62769	normal	obesity class3	50-60	>=200%FPL
632	5274	4719	100061	2017-2018	osteopenia	-2.150943396	lum	1	141	55	Female	Other	3.08	College Graduate or above	no	0	No	20.7	never	No	36515.69137	1.9	369	12171.89712	low bmd	healthyweight	50-60	>=200%FPL
644	5344	5071	101584	2017-2018	osteopenia	-1.688679245	lum	2	138	55	Female	Other	3.04	College Graduate or above	no	0	No	28.9	never	mild	37176.82424	4.2	629	12392.27475	low bmd	overweight	50-60	>=200%FPL
654	5297	4811	100492	2017-2018	normal	2.325	neck	1	137	55	Male	Non-Hispanic Black	1.21	9-11th Grade (Includes 12th grade with no diploma)	no	0	No	31.6	now	heavy	38768.21145	17.2	1113	12922.73715	normal	obesity class1	50-60	<200%FPL
667	4462	1738	79268	2013-2014	osteopenia	-1.113207547	lum	2	104	55	Female	Non-Hispanic White	5	Some College or AA degree	no	0	No	26.3	former	moderate	40240.6254	3.2	1069	13413.5418	low bmd	overweight	50-60	>=200%FPL
668	4320	1249	77655	2013-2014	osteopenia	-1.79245283	lum	1	115	55	Female	Other	1.93	Some College or AA degree	no	0	No	28.8	never	mild	40292.70393	4.9	748	13430.90131	low bmd	overweight	50-60	<200%FPL
734	4107	511	75212	2013-2014	osteopenia	-1.166666667	neck	2	107	55	Male	Non-Hispanic White	4.04	Some College or AA degree	no	0	No	26.6	never	No	47168.80599	4.7	1623	15722.93533	low bmd	overweight	50-60	>=200%FPL
792	5335	5032	101454	2017-2018	normal	-0.758333333	neck	1	137	55	Female	Mexican	3.63	High School Grad/GED or Equivalent	no	0	No	27.6	now	heavy	55159.75796	1.3	1059	18386.58599	normal	overweight	50-60	>=200%FPL
796	4451	1698	79161	2013-2014	osteopenia	-2.198113208	lum	1	106	55	Female	Other	1.12	9-11th Grade (Includes 12th grade with no diploma)	no	0	No	27.5	never	No	55522.57149	0.9	393	18507.52383	low bmd	overweight	50-60	<200%FPL
797	4485	1816	79482	2013-2014	osteopenia	-1.15	neck	2	108	55	Female	Non-Hispanic Black	3.26	High School Grad/GED or Equivalent	no	0	No	36.3	now	No	55643.75762	4	866	18547.91921	low bmd	obesity class2	50-60	>=200%FPL
805	4804	2808	82739	2013-2014	osteoporosis	-2.716666667	neck	1	112	55	Female	Non-Hispanic White	4.19	Some College or AA degree	no	0	No	28.4	never	mild	57150.34481	4	1390	19050.11494	low bmd	overweight	50-60	>=200%FPL
815	5188	4305	98326	2017-2018	osteopenia	-1.708333333	neck	1	141	55	Female	Non-Hispanic Black	5	College Graduate or above	no	0	No	20.2	never	mild	58825.08998	3.1	522	19608.36333	low bmd	healthyweight	50-60	>=200%FPL
826	4880	3057	83524	2013-2014	osteopenia	-2.316666667	neck	2	118	55	Female	Other	5	College Graduate or above	no	0	No	19.9	never	No	60106.18107	1.6	898	20035.39369	low bmd	healthyweight	50-60	>=200%FPL
834	4324	1280	77756	2013-2014	osteopenia	-2.028301887	lum	1	109	55	Male	Mexican	3.5	9-11th Grade (Includes 12th grade with no diploma)	no	0	No	39.8	never	mild	62508.14315	0.3	237	20836.04772	low bmd	obesity class2	50-60	>=200%FPL
860	4764	2673	82225	2013-2014	osteopenia	-1.056603774	lum	1	111	55	Male	Mexican	3.48	College Graduate or above	no	0	No	35.9	never	moderate	65247.15503	2.3	895	21749.05168	low bmd	obesity class2	50-60	>=200%FPL
862	4723	2572	81899	2013-2014	normal	0.783333333	neck	1	107	55	Male	Mexican	1.81	9-11th Grade (Includes 12th grade with no diploma)	no	0	No	28.3	never	No	65511.57798	0.1	104	21837.19266	normal	overweight	50-60	<200%FPL
926	4184	783	76151	2013-2014	osteopenia	-1.766666667	neck	2	115	55	Male	Non-Hispanic White	0.57	Less Than 9th Grade	no	0	No	23.9	now	heavy	86289.16482	2	187	28763.05494	low bmd	healthyweight	50-60	<200%FPL
973	5171	4249	98041	2017-2018	normal	-0.208333333	neck	2	143	55	Female	Mexican	1.44	High School Grad/GED or Equivalent	no	0	No	36	now	heavy	122624.3825	0.1	182	40874.79416	normal	obesity class2	50-60	<200%FPL
1008	4611	2209	80703	2013-2014	osteopenia	-2.075471698	lum	2	112	55	Female	Non-Hispanic White	1.46	9-11th Grade (Includes 12th grade with no diploma)	no	0	No	28	now	mild	189077.4171	0.8	616	63025.80572	low bmd	overweight	50-60	<200%FPL
1010	4925	3220	94033	2017-2018	osteopenia	-1.764150943	lum	1	139	55	Female	Other	5	High School Grad/GED or Equivalent	no	0	No	29.2	former	heavy	192291.7746	3.5	1138	64097.2582	low bmd	overweight	50-60	>=200%FPL
1035	4477	1782	79389	2013-2014	normal	0.905660377	lum	1	108	55	Male	Non-Hispanic White	2.9	Some College or AA degree	no	0	No	32.6	never	No	259942.6506	4.7	1226	86647.55019	normal	obesity class1	50-60	>=200%FPL
1057	5245	4599	99511	2017-2018	osteopenia	-2.283018868	lum	1	145	55	Female	Non-Hispanic White	3.43	High School Grad/GED or Equivalent	no	0	No	32.8	never	mild	597449.4966	6.6	875	199149.8322	low bmd	obesity class1	50-60	>=200%FPL
1060	5209	4444	98892	2017-2018	osteopenia	-1.811320755	lum	1	135	55	Male	Non-Hispanic White	2.15	High School Grad/GED or Equivalent	no	0	No	22.5	now	heavy	901995.1189	1.6	991	300665.0396	low bmd	healthyweight	50-60	>=200%FPL
1092	186	4272	98165	2017-2018	normal	-0.433333333	neck	1	135	55	Male	Non-Hispanic White	2.22	Some College or AA degree	yes	1	aspirin	35.1	former	No	10174.78896	7.1	1158	3391.59632	normal	obesity class2	50-60	>=200%FPL
1123	193	4404	98721	2017-2018	normal	-0.264150943	lum	1	147	55	Female	Non-Hispanic Black	0.96	High School Grad/GED or Equivalent	yes	1	aspirin	35	never	heavy	15334.55189	0	335	5111.517296	normal	obesity class2	50-60	<200%FPL
1195	15	316	74539	2013-2014	normal	-0.603773585	lum	2	114	55	Male	Non-Hispanic Black	2.94	High School Grad/GED or Equivalent	yes	1	clopidogrel	38.5	now	mild	47331.63236	4.8	866	15777.21079	normal	obesity class2	50-60	>=200%FPL
1242	198	4488	99060	2017-2018	normal	0.608333333	neck	1	142	55	Male	Non-Hispanic White	5	High School Grad/GED or Equivalent	yes	1	clopidogrel	41.3	never	mild	183991.8161	8.9	1380	61330.60536	normal	obesity class3	50-60	>=200%FPL
53	3999	178	74066	2013-2014	osteoporosis	-2.632075472	lum	2	117	56	Male	Other	0.49	High School Grad/GED or Equivalent	no	0	No	28.8	former	No	6427.703674	0	135	2142.567891	low bmd	overweight	50-60	<200%FPL
54	4785	2725	82423	2013-2014	osteopenia	-1.383333333	neck	1	104	56	Male	Non-Hispanic Black	3.31	High School Grad/GED or Equivalent	no	0	No	30.2	now	mild	6434.734049	6.7	1148	2144.91135	low bmd	obesity class1	50-60	>=200%FPL
56	4745	2634	82126	2013-2014	osteopenia	-2.264150943	lum	2	104	56	Male	Other	5	College Graduate or above	no	0	No	23.5	former	moderate	6466.611846	3.8	1242	2155.537282	low bmd	healthyweight	50-60	>=200%FPL
89	4873	3023	83398	2013-2014	normal	-0.558333333	neck	2	118	56	Female	Mexican	0.68	Some College or AA degree	no	0	No	24.8	never	No	7340.317	8.6	1719	2446.772333	normal	healthyweight	50-60	<200%FPL
124	4902	3131	93711	2017-2018	osteopenia	-1.466666667	neck	2	134	56	Male	Other	5	College Graduate or above	no	0	No	21.3	never	mild	8229.95954	3	862	2743.319847	low bmd	healthyweight	50-60	>=200%FPL
130	4055	356	74650	2013-2014	osteopenia	-1.481132075	lum	2	110	56	Male	Mexican	1.52	Some College or AA degree	no	0	No	33.3	never	No	8445.072017	3	722	2815.024006	low bmd	obesity class1	50-60	<200%FPL
138	4481	1793	79431	2013-2014	osteopenia	-1.877358491	lum	2	118	56	Male	Mexican	0.68	High School Grad/GED or Equivalent	no	0	No	29.2	never	No	8709.704309	19.8	3614	2903.23477	low bmd	overweight	50-60	<200%FPL
145	4220	895	76551	2013-2014	osteopenia	-1.169811321	lum	2	104	56	Female	Other	5	College Graduate or above	no	0	No	24.6	never	No	8943.005027	3.4	831	2981.001676	low bmd	healthyweight	50-60	>=200%FPL
197	4652	2338	81155	2013-2014	normal	0.424528302	lum	1	115	56	Female	Non-Hispanic Black	2.21	High School Grad/GED or Equivalent	no	0	No	30.2	never	mild	10120.70558	0.8	563	3373.568527	normal	obesity class1	50-60	>=200%FPL
203	4332	1302	77841	2013-2014	normal	0.41509434	lum	1	107	56	Male	Mexican	1.27	Some College or AA degree	no	0	No	28.4	former	No	10282.59955	14.7	2291	3427.533184	normal	overweight	50-60	<200%FPL
217	4658	2350	81201	2013-2014	normal	-0.575471698	lum	1	118	56	Male	Mexican	1.25	Less Than 9th Grade	no	0	No	26	never	No	10577.64179	8.6	1234	3525.880595	normal	overweight	50-60	<200%FPL
221	4968	3422	94861	2017-2018	osteopenia	-1.166666667	neck	2	140	56	Female	Non-Hispanic Black	1.79	9-11th Grade (Includes 12th grade with no diploma)	no	0	No	37.6	now	No	10706.49013	0.8	151	3568.830042	low bmd	obesity class2	50-60	<200%FPL
311	4688	2431	81438	2013-2014	normal	-0.122641509	lum	1	111	56	Female	Mexican	2.63	Some College or AA degree	no	0	No	36	former	heavy	13111.8401	1.7	382	4370.613368	normal	obesity class2	50-60	>=200%FPL
320	5228	4528	99255	2017-2018	normal	3.091666667	neck	2	144	56	Female	Non-Hispanic Black	1.44	9-11th Grade (Includes 12th grade with no diploma)	no	0	No	57.2	former	moderate	13391.12163	1.8	821	4463.707211	normal	obesity class3	50-60	<200%FPL
325	4620	2243	80810	2013-2014	normal	-0.733333333	neck	1	108	56	Male	Mexican	5	High School Grad/GED or Equivalent	no	0	No	27.8	never	mild	13584.80216	3.6	978	4528.267387	normal	overweight	50-60	>=200%FPL
368	4746	2641	82147	2013-2014	normal	-0.537735849	lum	2	108	56	Female	Non-Hispanic Black	3.24	College Graduate or above	no	0	No	47.5	never	No	14737.33016	3.1	2348	4912.443386	normal	obesity class3	50-60	>=200%FPL
388	4924	3216	94013	2017-2018	osteopenia	-1.660377358	lum	2	140	56	Male	Non-Hispanic White	3.85	Some College or AA degree	no	0	No	22.4	former	mild	15597.60837	7.2	1546	5199.202791	low bmd	healthyweight	50-60	>=200%FPL
480	5136	4145	97588	2017-2018	normal	-0.758333333	neck	1	148	56	Male	Other	3.25	College Graduate or above	no	0	No	24.1	former	No	20570.28211	3.7	585	6856.760704	normal	healthyweight	50-60	>=200%FPL
526	5154	4191	97768	2017-2018	osteopenia	-1.650943396	lum	2	144	56	Female	Other	1.18	Some College or AA degree	no	0	No	28	former	No	25051.67721	7.8	1401	8350.55907	low bmd	overweight	50-60	<200%FPL
527	4058	364	74683	2013-2014	osteopenia	-1.801886792	lum	2	104	56	Female	Other	2.27	College Graduate or above	no	0	No	27.6	never	mild	25051.92142	0	428	8350.640474	low bmd	overweight	50-60	>=200%FPL
528	4985	3513	95182	2017-2018	normal	0.405660377	lum	2	134	56	Male	Other	5	Some College or AA degree	no	0	No	34.7	never	mild	25115.12406	1.9	883	8371.708018	normal	obesity class1	50-60	>=200%FPL
531	5381	5228	102259	2017-2018	osteopenia	-1.971698113	lum	1	136	56	Female	Non-Hispanic Black	4.41	Some College or AA degree	no	0	No	28.1	never	No	25493.08188	0	337	8497.693961	low bmd	overweight	50-60	>=200%FPL
546	5114	4046	97200	2017-2018	normal	-0.8	neck	1	145	56	Male	Non-Hispanic Black	1.49	Some College or AA degree	no	0	No	22.2	former	mild	27154.85265	3.8	461	9051.617551	normal	healthyweight	50-60	<200%FPL
550	5001	3602	95542	2017-2018	normal	-0.366666667	neck	1	144	56	Female	Non-Hispanic Black	3.18	Some College or AA degree	no	0	No	27.9	now	moderate	27720.40877	5.9	750	9240.136256	normal	overweight	50-60	>=200%FPL
557	5144	4165	97688	2017-2018	osteopenia	-2.283018868	lum	1	144	56	Female	Non-Hispanic Black	3.32	Some College or AA degree	no	0	No	43.2	never	mild	28996.19977	0.8	730	9665.399923	low bmd	obesity class3	50-60	>=200%FPL
569	5093	3923	96768	2017-2018	osteopenia	-1.883333333	neck	1	136	56	Female	Other	5	College Graduate or above	no	0	No	26	former	mild	30121.83347	3.8	563	10040.61116	low bmd	overweight	50-60	>=200%FPL
570	4415	1578	78777	2013-2014	osteopenia	-2.103773585	lum	2	108	56	Female	Non-Hispanic Black	0.48	High School Grad/GED or Equivalent	no	0	No	24.5	now	heavy	30391.34941	2.8	1243	10130.4498	low bmd	healthyweight	50-60	<200%FPL
583	4431	1618	78911	2013-2014	osteopenia	-1.811320755	lum	1	108	56	Female	Other	3.84	Some College or AA degree	no	0	No	24	former	mild	31979.87108	2.6	372	10659.95703	low bmd	healthyweight	50-60	>=200%FPL
587	5124	4108	97443	2017-2018	osteopenia	-1.175	neck	2	137	56	Female	Non-Hispanic White	0.16	Some College or AA degree	no	0	No	29.7	former	No	32390.49861	5	753	10796.83287	low bmd	overweight	50-60	<200%FPL
613	5037	3735	96022	2017-2018	osteopenia	-1.108333333	neck	2	141	56	Male	Mexican	4.45	High School Grad/GED or Equivalent	no	0	No	28.8	never	moderate	34839.18968	0	669	11613.06323	low bmd	overweight	50-60	>=200%FPL
649	4406	1547	78662	2013-2014	normal	0.291666667	neck	2	104	56	Male	Non-Hispanic Black	4.28	Some College or AA degree	no	0	No	28.2	never	mild	38130.65136	1	940	12710.21712	normal	overweight	50-60	>=200%FPL
675	5304	4847	100677	2017-2018	osteopenia	-1.325	neck	1	135	56	Female	Non-Hispanic White	1.98	Some College or AA degree	no	0	No	25.8	never	No	41223.10422	0.5	1015	13741.03474	low bmd	overweight	50-60	<200%FPL
689	5101	3965	96898	2017-2018	normal	-0.264150943	lum	2	138	56	Male	Other	0.87	High School Grad/GED or Equivalent	no	0	No	30.7	never	mild	42767.61822	2.4	1134	14255.87274	normal	obesity class1	50-60	<200%FPL
690	4101	495	75157	2013-2014	normal	0.094339623	lum	1	108	56	Male	Non-Hispanic Black	5	Some College or AA degree	no	0	No	31.1	never	No	42965.1891	10.2	1492	14321.7297	normal	obesity class1	50-60	>=200%FPL
715	4995	3560	95375	2017-2018	normal	-0.975	neck	2	144	56	Male	Other	5	Some College or AA degree	no	0	No	26.3	never	mild	45474.24995	4.8	627	15158.08332	normal	overweight	50-60	>=200%FPL
753	5138	4148	97594	2017-2018	osteopenia	-1.858490566	lum	2	134	56	Female	Other	2.11	College Graduate or above	no	0	No	19.7	never	mild	49435.07112	3.6	582	16478.35704	low bmd	healthyweight	50-60	>=200%FPL
758	4098	489	75136	2013-2014	osteopenia	-1.405660377	lum	1	107	56	Male	Non-Hispanic White	5	Some College or AA degree	no	0	No	27.1	former	mild	50062.6015	5.2	1139	16687.53383	low bmd	overweight	50-60	>=200%FPL
786	5190	4338	98500	2017-2018	osteoporosis	-3.933962264	lum	1	140	56	Female	Other	0.59	Some College or AA degree	no	0	No	28.8	never	mild	53676.23551	5.2	1760	17892.0785	low bmd	overweight	50-60	<200%FPL
813	4193	804	76220	2013-2014	osteopenia	-1.308333333	neck	2	113	56	Male	Non-Hispanic White	5	Some College or AA degree	no	0	No	25.8	never	mild	58548.46353	9.1	798	19516.15451	low bmd	overweight	50-60	>=200%FPL
822	4493	1846	79596	2013-2014	osteopenia	-2.349056604	lum	2	114	56	Female	Non-Hispanic Black	0.02	College Graduate or above	no	0	No	23.9	now	mild	59471.0531	3	1094	19823.68437	low bmd	healthyweight	50-60	<200%FPL
825	4975	3454	94975	2017-2018	normal	-0.416666667	neck	1	141	56	Male	Non-Hispanic Black	3.92	Some College or AA degree	no	0	No	24	never	mild	59991.81619	3.2	624	19997.27206	normal	healthyweight	50-60	>=200%FPL
839	5365	5152	101879	2017-2018	normal	1.425	neck	1	148	56	Female	Mexican	4.23	Some College or AA degree	no	0	No	24.3	never	moderate	63052.61736	3.9	573	21017.53912	normal	healthyweight	50-60	>=200%FPL
856	3972	95	73821	2013-2014	osteoporosis	-3.018867925	lum	2	113	56	Female	Non-Hispanic White	5	College Graduate or above	no	0	No	28.9	never	moderate	64845.5705	8.7	1356	21615.19017	low bmd	overweight	50-60	>=200%FPL
877	5199	4394	98693	2017-2018	osteopenia	-1.537735849	lum	2	136	56	Female	Mexican	3.11	Less Than 9th Grade	no	0	No	30.7	never	No	67954.70623	3.6	815	22651.56874	low bmd	obesity class1	50-60	>=200%FPL
942	4988	3538	95287	2017-2018	osteopenia	-2.183333333	neck	1	141	56	Female	Other	5	Some College or AA degree	no	0	No	20.8	never	No	93080.02566	7.6	1422	31026.67522	low bmd	healthyweight	50-60	>=200%FPL
997	5206	4433	98843	2017-2018	osteoporosis	-2.666666667	neck	2	145	56	Male	Non-Hispanic White	0.62	High School Grad/GED or Equivalent	no	0	No	22.6	now	moderate	169668.4064	3.6	442	56556.13547	low bmd	healthyweight	50-60	<200%FPL
1028	4408	1554	78683	2013-2014	osteopenia	-2.483333333	neck	2	110	56	Female	Non-Hispanic White	5	College Graduate or above	no	0	No	19.4	never	mild	234058.0401	0.3	994	78019.34671	low bmd	healthyweight	50-60	>=200%FPL
1045	4019	216	74190	2013-2014	osteopenia	-1.952830189	lum	1	110	56	Female	Non-Hispanic White	3.22	Some College or AA degree	no	0	No	27.3	former	moderate	305672.4322	3	833	101890.8107	low bmd	overweight	50-60	>=200%FPL
1050	4621	2244	80814	2013-2014	normal	-0.141666667	neck	2	111	56	Male	Non-Hispanic White	5	Some College or AA degree	no	0	No	21.3	never	heavy	338121.2432	0.1	1192	112707.0811	normal	healthyweight	50-60	>=200%FPL
1083	144	3259	94155	2017-2018	normal	-0.958333333	neck	1	148	56	Male	Other	5	College Graduate or above	yes	1	clopidogrel	38	never	mild	8054.195289	0.2	600	2684.731763	normal	obesity class2	50-60	>=200%FPL
1226	48	1102	77189	2013-2014	normal	-0.775	neck	2	115	56	Female	Non-Hispanic White	0.78	High School Grad/GED or Equivalent	yes	1	aspirin	31.2	now	No	81403.74485	3.4	1527	27134.58162	normal	obesity class1	50-60	<200%FPL
29	4128	608	75571	2013-2014	osteopenia	-1.575471698	lum	1	117	57	Male	Other	5	College Graduate or above	no	0	No	27	never	mild	5411.034318	2.9	724	1803.678106	low bmd	overweight	50-60	>=200%FPL
39	4400	1535	78615	2013-2014	osteoporosis	-2.698113208	lum	1	117	57	Female	Other	5	Some College or AA degree	no	0	No	21.5	never	mild	5904.917767	2.7	673	1968.305922	low bmd	healthyweight	50-60	>=200%FPL
52	4223	899	76560	2013-2014	normal	1.041666667	neck	1	118	57	Male	Other	3.22	College Graduate or above	no	0	No	21.1	never	No	6424.799554	10.4	1084	2141.599851	normal	healthyweight	50-60	>=200%FPL
212	5020	3663	95744	2017-2018	normal	0	neck	2	134	57	Female	Other	5	College Graduate or above	no	0	No	26	never	mild	10463.86925	3.2	785	3487.956416	normal	overweight	50-60	>=200%FPL
232	5265	4667	99817	2017-2018	osteopenia	-1.6	neck	2	145	57	Female	Non-Hispanic Black	3.37	Some College or AA degree	no	0	No	26.5	never	No	10965.33087	4.7	1066	3655.110291	low bmd	overweight	50-60	>=200%FPL
256	4265	1030	76972	2013-2014	osteopenia	-1.490566038	lum	2	107	57	Male	Mexican	1.65	High School Grad/GED or Equivalent	no	0	No	27.9	never	No	11588.14207	12.6	1410	3862.714023	low bmd	overweight	50-60	<200%FPL
301	4821	2876	82926	2013-2014	osteoporosis	-3.235849057	lum	1	118	57	Female	Other	2.05	High School Grad/GED or Equivalent	no	0	No	24.1	never	No	12834.60126	0.9	449	4278.20042	low bmd	healthyweight	50-60	>=200%FPL
356	3950	10	73596	2013-2014	osteopenia	-1.333333333	neck	2	106	57	Female	Other	5	College Graduate or above	no	0	No	38.3	former	moderate	14457.35523	4.7	1545	4819.118411	low bmd	obesity class2	50-60	>=200%FPL
439	4849	2961	83192	2013-2014	osteopenia	-2.254716981	lum	2	107	57	Male	Mexican	0.83	College Graduate or above	no	0	No	32.5	former	No	17861.33588	0.5	258	5953.778625	low bmd	obesity class1	50-60	<200%FPL
562	4346	1346	77973	2013-2014	normal	-0.037735849	lum	1	104	57	Male	Non-Hispanic Black	0.44	Less Than 9th Grade	no	0	No	34.9	former	heavy	29460.61183	0.4	895	9820.203942	normal	obesity class1	50-60	<200%FPL
595	5168	4242	98009	2017-2018	normal	-0.613207547	lum	2	143	57	Male	Non-Hispanic White	1.4	High School Grad/GED or Equivalent	no	0	No	21.4	now	No	33151.32541	2.6	719	11050.4418	normal	healthyweight	50-60	<200%FPL
606	4919	3205	93968	2017-2018	normal	1.508333333	neck	1	145	57	Male	Non-Hispanic Black	2.99	9-11th Grade (Includes 12th grade with no diploma)	no	0	No	26.1	now	heavy	34442.57042	0.6	120	11480.85681	normal	overweight	50-60	>=200%FPL
635	4540	2005	80073	2013-2014	osteopenia	-1.733333333	neck	1	118	57	Female	Other	3.22	College Graduate or above	no	0	No	23.9	never	No	36731.49053	84.5	1354	12243.83018	low bmd	healthyweight	50-60	>=200%FPL
640	5030	3710	95915	2017-2018	normal	-0.943396226	lum	1	145	57	Male	Non-Hispanic White	4.48	Some College or AA degree	no	0	No	35.2	former	heavy	37098.79549	3.8	653	12366.26516	normal	obesity class2	50-60	>=200%FPL
652	5117	4062	97259	2017-2018	normal	-0.275	neck	2	144	57	Male	Non-Hispanic Black	1.44	High School Grad/GED or Equivalent	no	0	No	24.5	never	heavy	38485.70719	2.1	814	12828.56906	normal	healthyweight	50-60	<200%FPL
655	4755	2655	82176	2013-2014	normal	0.6	neck	1	115	57	Male	Non-Hispanic Black	4.19	Some College or AA degree	no	0	No	35.8	former	mild	38852.43241	10.4	1270	12950.8108	normal	obesity class2	50-60	>=200%FPL
704	4151	694	75871	2013-2014	osteoporosis	-2.735849057	lum	1	116	57	Female	Non-Hispanic White	3.48	College Graduate or above	no	0	No	23.8	never	No	44660.77473	6.6	793	14886.92491	low bmd	healthyweight	50-60	>=200%FPL
708	4358	1402	78130	2013-2014	osteopenia	-2.41509434	lum	1	116	57	Female	Non-Hispanic White	2.2	High School Grad/GED or Equivalent	no	0	No	31.7	never	No	44956.12233	5.2	637	14985.37411	low bmd	obesity class1	50-60	>=200%FPL
766	5289	4777	100361	2017-2018	normal	-0.75	neck	2	141	57	Male	Mexican	2.55	Less Than 9th Grade	no	0	No	37.1	never	moderate	51117.06902	3.7	956	17039.02301	normal	obesity class2	50-60	>=200%FPL
767	4963	3397	94739	2017-2018	normal	1.333333333	neck	1	140	57	Male	Non-Hispanic White	1.48	Some College or AA degree	no	0	No	27.2	now	mild	51434.00369	0.8	290	17144.6679	normal	overweight	50-60	<200%FPL
799	5246	4609	99540	2017-2018	normal	0.975	neck	1	139	57	Male	Other	0.62	9-11th Grade (Includes 12th grade with no diploma)	no	0	No	28.5	now	heavy	55751.51159	0.5	648	18583.8372	normal	overweight	50-60	<200%FPL
873	5160	4216	97896	2017-2018	osteoporosis	-2.816666667	neck	1	145	57	Female	Other	2.03	9-11th Grade (Includes 12th grade with no diploma)	no	0	No	22.1	now	No	66893.39157	0	237	22297.79719	low bmd	healthyweight	50-60	>=200%FPL
879	4721	2563	81867	2013-2014	osteoporosis	-2.933962264	lum	1	111	57	Male	Mexican	2.42	Less Than 9th Grade	no	0	No	32.4	never	No	68498.42286	10	1642	22832.80762	low bmd	obesity class1	50-60	>=200%FPL
912	5273	4718	100056	2017-2018	osteopenia	-2.132075472	lum	1	148	57	Male	Mexican	5	College Graduate or above	no	0	No	36.9	never	moderate	78133.15162	5.6	1516	26044.38387	low bmd	obesity class2	50-60	>=200%FPL
915	5282	4750	100214	2017-2018	normal	0.666666667	neck	2	144	57	Male	Non-Hispanic Black	0.79	High School Grad/GED or Equivalent	no	0	No	52.8	now	mild	78454.70535	1	280	26151.56845	normal	obesity class3	50-60	<200%FPL
917	5406	5382	102834	2017-2018	osteoporosis	-3.235849057	lum	2	148	57	Male	Non-Hispanic Black	4.25	High School Grad/GED or Equivalent	no	0	No	34	now	mild	79284.23362	3.8	413	26428.07787	low bmd	obesity class1	50-60	>=200%FPL
919	5150	4179	97737	2017-2018	normal	-0.981132075	lum	2	140	57	Male	Non-Hispanic White	5	Some College or AA degree	no	0	No	23.2	former	mild	80306.03822	1.7	1089	26768.67941	normal	healthyweight	50-60	>=200%FPL
930	4172	746	76028	2013-2014	osteopenia	-1.45	neck	1	104	57	Female	Non-Hispanic Black	1.42	Less Than 9th Grade	no	0	No	24.9	never	No	87899.70004	0	193	29299.90001	low bmd	healthyweight	50-60	<200%FPL
981	4998	3585	95479	2017-2018	osteopenia	-1.283333333	neck	1	140	57	Female	Non-Hispanic White	5	Some College or AA degree	no	0	No	22.5	former	moderate	145162.6288	0	445	48387.54295	low bmd	healthyweight	50-60	>=200%FPL
987	5122	4089	97371	2017-2018	normal	0.783333333	neck	2	148	57	Female	Non-Hispanic White	5	College Graduate or above	no	0	No	28.2	never	moderate	154454.4001	0	276	51484.80003	normal	overweight	50-60	>=200%FPL
1044	4202	827	76298	2013-2014	osteopenia	-1.603773585	lum	1	104	57	Female	Non-Hispanic White	5	College Graduate or above	no	0	No	38.9	never	moderate	303960.0813	3.1	531	101320.0271	low bmd	obesity class2	50-60	>=200%FPL
1052	4946	3320	94401	2017-2018	osteopenia	-1.541666667	neck	1	145	57	Male	Non-Hispanic White	3.43	Some College or AA degree	no	0	No	25.5	never	mild	398591.8811	10.6	1527	132863.9604	low bmd	overweight	50-60	>=200%FPL
1058	5121	4081	97343	2017-2018	osteopenia	-2.008333333	neck	1	136	57	Female	Non-Hispanic White	5	High School Grad/GED or Equivalent	no	0	No	28.3	former	mild	635768.089	0.5	252	211922.6963	low bmd	overweight	50-60	>=200%FPL
1116	127	3037	83438	2013-2014	normal	0.108333333	neck	2	108	57	Male	Non-Hispanic Black	3.24	College Graduate or above	yes	1	clopidogrel	28.3	never	mild	14876.37023	1.7	321	4958.790076	normal	overweight	50-60	>=200%FPL
1175	4	120	73899	2013-2014	normal	-0.325	neck	2	114	57	Male	Non-Hispanic Black	5	College Graduate or above	yes	1	clopidogrel	42.3	never	mild	31977.83573	3.3	661	10659.27858	normal	obesity class3	50-60	>=200%FPL
1186	100	2390	81306	2013-2014	osteopenia	-1.698113208	lum	1	113	57	Male	Non-Hispanic White	2.58	9-11th Grade (Includes 12th grade with no diploma)	yes	1	clopidogrel	34.2	now	moderate	40613.66283	17.1	2707	13537.88761	low bmd	obesity class1	50-60	>=200%FPL
1221	101	2409	81359	2013-2014	normal	0.266666667	neck	2	115	57	Female	Non-Hispanic Black	0.88	Some College or AA degree	yes	1	aspirin	29.3	former	No	69952.90405	2	855	23317.63468	normal	overweight	50-60	<200%FPL
1243	169	3917	96732	2017-2018	normal	-0.683333333	neck	1	145	57	Male	Non-Hispanic White	5	Some College or AA degree	yes	1	clopidogrel	34	former	mild	204761.4913	5.8	4171	68253.83044	normal	obesity class1	50-60	>=200%FPL
1245	82	1821	79499	2013-2014	osteopenia	-1.741666667	neck	2	109	57	Female	Non-Hispanic White	1.79	High School Grad/GED or Equivalent	yes	1	clopidogrel	28.1	now	mild	318182.1567	7.4	1374	106060.7189	low bmd	overweight	50-60	<200%FPL
60	4139	643	75689	2013-2014	normal	-0.95	neck	2	117	58	Male	Non-Hispanic Black	1.06	9-11th Grade (Includes 12th grade with no diploma)	no	0	No	24.3	former	No	6563.781086	8.9	500	2187.927029	normal	healthyweight	50-60	<200%FPL
93	5389	5292	102551	2017-2018	normal	0.225	neck	1	145	58	Female	Non-Hispanic Black	0	Some College or AA degree	no	0	No	44	now	heavy	7472.323951	0.3	705	2490.77465	normal	obesity class3	50-60	<200%FPL
98	4599	2185	80604	2013-2014	osteopenia	-1.983333333	neck	1	104	58	Male	Non-Hispanic Black	1.04	High School Grad/GED or Equivalent	no	0	No	19.1	now	heavy	7619.902424	13.3	2253	2539.967475	low bmd	healthyweight	50-60	<200%FPL
167	5292	4789	100410	2017-2018	normal	0	lum	2	137	58	Female	Mexican	2.59	Some College or AA degree	no	0	No	32.2	never	No	9599.019361	7.1	2226	3199.67312	normal	obesity class1	50-60	>=200%FPL
262	4729	2585	81969	2013-2014	normal	-0.396226415	lum	1	118	58	Male	Other	2.05	High School Grad/GED or Equivalent	no	0	No	22.5	now	No	11761.12363	1.7	733	3920.374543	normal	healthyweight	50-60	>=200%FPL
278	4801	2802	82720	2013-2014	osteopenia	-2.396226415	lum	2	118	58	Male	Other	1.4	Some College or AA degree	no	0	No	23.9	never	moderate	12221.97971	1.6	768	4073.993237	low bmd	healthyweight	50-60	<200%FPL
283	4209	845	76380	2013-2014	normal	-0.041666667	neck	1	114	58	Female	Non-Hispanic Black	0.32	Some College or AA degree	no	0	No	20.2	now	heavy	12375.95997	0.7	294	4125.319991	normal	healthyweight	50-60	<200%FPL
431	5207	4437	98857	2017-2018	osteoporosis	-2.5	lum	2	138	58	Male	Other	5	College Graduate or above	no	0	No	24.3	former	mild	17296.78787	4.6	942	5765.595956	low bmd	healthyweight	50-60	>=200%FPL
449	5111	4030	97150	2017-2018	normal	-0.396226415	lum	1	147	58	Male	Non-Hispanic Black	1.86	High School Grad/GED or Equivalent	no	0	No	28	former	mild	18499.604	5.3	275	6166.534665	normal	overweight	50-60	<200%FPL
478	5019	3662	95736	2017-2018	osteopenia	-2.018867925	lum	2	137	58	Male	Non-Hispanic White	0.58	High School Grad/GED or Equivalent	no	0	No	21.5	now	heavy	20427.19443	7.9	1153	6809.064809	low bmd	healthyweight	50-60	<200%FPL
519	5081	3896	96638	2017-2018	normal	0.666666667	neck	1	145	58	Male	Non-Hispanic White	3.32	College Graduate or above	no	0	No	26	now	mild	24638.69666	0.4	843	8212.898885	normal	overweight	50-60	>=200%FPL
637	4976	3461	94995	2017-2018	osteopenia	-1.058333333	neck	2	136	58	Male	Other	4.93	Some College or AA degree	no	0	No	29.1	never	mild	36817.74126	2.2	809	12272.58042	low bmd	overweight	50-60	>=200%FPL
643	4302	1179	77436	2013-2014	normal	-0.891666667	neck	2	104	58	Female	Non-Hispanic White	5	College Graduate or above	no	0	No	32	never	heavy	37128.7264	0.9	786	12376.24213	normal	obesity class1	50-60	>=200%FPL
653	5378	5217	102191	2017-2018	normal	0.283018868	lum	2	139	58	Male	Non-Hispanic White	3.37	College Graduate or above	no	0	No	33.7	never	No	38673.81921	0.6	525	12891.27307	normal	obesity class1	50-60	>=200%FPL
681	5049	3756	96097	2017-2018	osteopenia	-2.25	neck	2	143	58	Male	Non-Hispanic White	0	9-11th Grade (Includes 12th grade with no diploma)	no	0	No	26.2	now	mild	41922.47637	9.2	1405	13974.15879	low bmd	overweight	50-60	<200%FPL
701	3949	9	73595	2013-2014	osteopenia	-1.490566038	lum	1	111	58	Male	Other	3.09	Some College or AA degree	no	0	No	31.2	former	mild	44280.87535	2.7	535	14760.29178	low bmd	obesity class1	50-60	>=200%FPL
709	4943	3311	94356	2017-2018	normal	-0.264150943	lum	1	144	58	Male	Non-Hispanic Black	2.24	Some College or AA degree	no	0	No	27.5	now	heavy	44960.71611	7.2	1481	14986.90537	normal	overweight	50-60	>=200%FPL
710	4982	3498	95124	2017-2018	normal	-0.741666667	neck	2	146	58	Male	Non-Hispanic Black	2.14	9-11th Grade (Includes 12th grade with no diploma)	no	0	No	16.8	now	heavy	44962.89666	3.3	1137	14987.63222	normal	underweight	50-60	>=200%FPL
716	4275	1068	77074	2013-2014	normal	0.158333333	neck	2	113	58	Male	Non-Hispanic Black	3.43	High School Grad/GED or Equivalent	no	0	No	24.2	now	moderate	45578.94031	2.4	1171	15192.9801	normal	healthyweight	50-60	>=200%FPL
744	4950	3337	94477	2017-2018	osteopenia	-1.583333333	neck	1	141	58	Female	Non-Hispanic Black	3.92	High School Grad/GED or Equivalent	no	0	No	17.1	never	No	48264.16148	0.1	286	16088.05383	low bmd	underweight	50-60	>=200%FPL
746	3960	46	73688	2013-2014	osteoporosis	-3.933962264	lum	2	109	58	Male	Non-Hispanic White	4.45	High School Grad/GED or Equivalent	no	0	No	33.6	former	No	48529.69039	0.8	493	16176.56346	low bmd	obesity class1	50-60	>=200%FPL
781	5120	4078	97336	2017-2018	osteopenia	-1.75	neck	2	136	58	Female	Other	5	High School Grad/GED or Equivalent	no	0	No	18.4	never	No	53361.44108	1.2	579	17787.14703	low bmd	underweight	50-60	>=200%FPL
837	5071	3853	96457	2017-2018	normal	1.858490566	lum	2	141	58	Male	Mexican	1.83	Less Than 9th Grade	no	0	No	29.9	former	No	62696.49054	4.6	613	20898.83018	normal	overweight	50-60	<200%FPL
968	5407	5387	102851	2017-2018	normal	-0.820754717	lum	2	135	58	Male	Mexican	5	Some College or AA degree	no	0	No	31.5	former	No	113024.4139	6.1	1040	37674.80463	normal	obesity class1	50-60	>=200%FPL
1014	4474	1775	79374	2013-2014	osteopenia	-1.025	neck	1	105	58	Female	Non-Hispanic White	5	College Graduate or above	no	0	No	23.2	former	moderate	200925.9557	8.2	1677	66975.31855	low bmd	healthyweight	50-60	>=200%FPL
1055	4959	3383	94678	2017-2018	normal	0.066666667	neck	1	134	58	Female	Non-Hispanic White	5	College Graduate or above	no	0	No	24.2	never	moderate	482846.5068	1.8	515	160948.8356	normal	healthyweight	50-60	>=200%FPL
92	5356	5112	101725	2017-2018	osteoporosis	-2.666666667	neck	2	140	59	Female	Other	4.62	College Graduate or above	no	0	No	20.6	never	No	7464.991623	2.3	190	2488.330541	low bmd	healthyweight	50-60	>=200%FPL
111	4134	624	75621	2013-2014	osteopenia	-1.905660377	lum	2	108	59	Female	Non-Hispanic Black	4.16	High School Grad/GED or Equivalent	no	0	No	26.9	never	No	7811.831355	3.3	578	2603.943785	low bmd	overweight	50-60	>=200%FPL
237	4135	627	75630	2013-2014	osteopenia	-2.254716981	lum	1	110	59	Female	Mexican	1.27	High School Grad/GED or Equivalent	no	0	No	28.3	former	mild	11163.39215	0.6	988	3721.130716	low bmd	overweight	50-60	<200%FPL
306	4932	3267	94177	2017-2018	osteoporosis	-2.801886792	lum	2	140	59	Female	Mexican	1.64	College Graduate or above	no	0	No	25.9	never	No	13004.93236	3.5	933	4334.977454	low bmd	overweight	50-60	<200%FPL
314	4630	2286	80976	2013-2014	normal	-0.05	neck	2	106	59	Male	Other	5	College Graduate or above	no	0	No	24.2	never	mild	13248.15153	7.5	1701	4416.050509	normal	healthyweight	50-60	>=200%FPL
412	5315	4903	100930	2017-2018	normal	-0.216666667	neck	1	140	59	Female	Other	0	High School Grad/GED or Equivalent	no	0	No	29.5	never	moderate	16682.81162	7.2	2010	5560.937206	normal	overweight	50-60	<200%FPL
429	4392	1514	78551	2013-2014	osteoporosis	-3.091666667	neck	1	105	59	Female	Non-Hispanic White	1.17	College Graduate or above	no	0	No	23.1	never	No	17263.19162	2.7	1373	5754.397208	low bmd	healthyweight	50-60	<200%FPL
448	5357	5117	101740	2017-2018	osteopenia	-1.375	neck	1	147	59	Female	Non-Hispanic Black	2.43	Some College or AA degree	no	0	No	25	now	moderate	18369.60549	2.7	468	6123.201829	low bmd	overweight	50-60	>=200%FPL
510	4461	1734	79259	2013-2014	osteopenia	-2.424528302	lum	1	117	59	Male	Other	4.51	Some College or AA degree	no	0	No	25.9	former	No	23747.27664	3.9	922	7915.758881	low bmd	overweight	50-60	>=200%FPL
530	4262	1027	76960	2013-2014	osteopenia	-1.358490566	lum	2	118	59	Male	Other	0.84	High School Grad/GED or Equivalent	no	0	No	20.2	now	No	25410.90528	8.5	258	8470.301759	low bmd	healthyweight	50-60	<200%FPL
561	3954	35	73660	2013-2014	normal	-0.877358491	lum	2	104	59	Male	Other	1.82	College Graduate or above	no	0	No	24.7	former	mild	29459.27995	0.5	594	9819.759984	normal	healthyweight	50-60	<200%FPL
590	5057	3795	96224	2017-2018	osteopenia	-1.791666667	neck	1	142	59	Female	Non-Hispanic White	1.23	College Graduate or above	no	0	No	23.4	never	No	32727.96646	5.7	1231	10909.32215	low bmd	healthyweight	50-60	<200%FPL
607	4596	2177	80588	2013-2014	osteopenia	-1.811320755	lum	1	117	59	Female	Other	4.25	Some College or AA degree	no	0	No	21.9	never	No	34479.62772	0.3	303	11493.20924	low bmd	healthyweight	50-60	>=200%FPL
617	4847	2956	83184	2013-2014	osteoporosis	-2.983333333	neck	2	113	59	Female	Non-Hispanic White	1.28	College Graduate or above	no	0	No	22.7	now	heavy	35430.12648	6	1053	11810.04216	low bmd	healthyweight	50-60	<200%FPL
662	4520	1950	79924	2013-2014	normal	0.541666667	neck	1	107	59	Male	Mexican	2.19	High School Grad/GED or Equivalent	no	0	No	32.1	never	No	39938.04995	1.2	663	13312.68332	normal	obesity class1	50-60	>=200%FPL
685	4080	439	74941	2013-2014	normal	1.116666667	neck	2	115	59	Female	Non-Hispanic Black	2.14	High School Grad/GED or Equivalent	no	0	No	27.2	never	No	42553.06208	3.3	719	14184.35403	normal	overweight	50-60	>=200%FPL
700	4550	2051	80204	2013-2014	normal	-0.375	neck	1	116	59	Male	Non-Hispanic White	2.2	High School Grad/GED or Equivalent	no	0	No	33.4	former	moderate	44184.50175	6.9	555	14728.16725	normal	obesity class1	50-60	>=200%FPL
733	4309	1203	77503	2013-2014	osteopenia	-1.808333333	neck	1	106	59	Male	Non-Hispanic White	0.01	College Graduate or above	no	0	No	28.1	former	mild	47153.43281	10.1	1190	15717.81094	low bmd	overweight	50-60	<200%FPL
742	4231	924	76635	2013-2014	osteopenia	-1.266666667	neck	1	118	59	Male	Other	5	College Graduate or above	no	0	No	23.1	never	mild	48194.07207	5.4	1267	16064.69069	low bmd	healthyweight	50-60	>=200%FPL
782	4383	1481	78442	2013-2014	osteoporosis	-4.094339623	lum	2	112	59	Female	Mexican	0.91	Less Than 9th Grade	no	0	No	29.5	never	moderate	53404.88321	0.1	114	17801.62774	low bmd	overweight	50-60	<200%FPL
793	4665	2365	81232	2013-2014	osteoporosis	-2.525	neck	2	115	59	Female	Non-Hispanic White	0.97	Some College or AA degree	no	0	No	28.6	never	No	55222.33912	2.7	491	18407.44637	low bmd	overweight	50-60	<200%FPL
850	4305	1193	77477	2013-2014	normal	-0.198113208	lum	2	104	59	Male	Other	5	College Graduate or above	no	0	No	30	former	mild	63911.66871	5.7	1776	21303.88957	normal	obesity class1	50-60	>=200%FPL
888	3969	83	73790	2013-2014	osteopenia	-2.383333333	neck	2	113	59	Male	Non-Hispanic White	3.08	College Graduate or above	no	0	No	30.2	former	heavy	69813.34523	0	7	23271.11508	low bmd	obesity class1	50-60	>=200%FPL
889	4534	1995	80049	2013-2014	osteopenia	-2.283333333	neck	2	115	59	Female	Non-Hispanic White	5	College Graduate or above	no	0	No	24.8	never	moderate	70553.54649	11.4	1554	23517.84883	low bmd	healthyweight	50-60	>=200%FPL
893	4368	1446	78296	2013-2014	normal	-0.764150943	lum	1	107	59	Male	Other	5	College Graduate or above	no	0	No	29.3	former	heavy	71041.83412	0.9	611	23680.61137	normal	overweight	50-60	>=200%FPL
953	5118	4067	97299	2017-2018	osteopenia	-1.556603774	lum	2	140	59	Male	Non-Hispanic White	2.47	College Graduate or above	no	0	No	27.8	now	heavy	99260.31481	6.7	2023	33086.7716	low bmd	overweight	50-60	>=200%FPL
961	4006	192	74109	2013-2014	osteoporosis	-3.349056604	lum	1	118	59	Female	Non-Hispanic White	1.77	High School Grad/GED or Equivalent	no	0	No	24.9	never	moderate	104994.9845	3.1	583	34998.32818	low bmd	healthyweight	50-60	<200%FPL
985	5302	4833	100579	2017-2018	osteopenia	-1.330188679	lum	2	146	59	Male	Non-Hispanic White	1.97	High School Grad/GED or Equivalent	no	0	No	34.1	former	heavy	152453.6667	7.3	1362	50817.8889	low bmd	obesity class1	50-60	<200%FPL
988	4000	179	74070	2013-2014	normal	-0.883333333	neck	1	104	59	Female	Non-Hispanic White	5	College Graduate or above	no	0	No	40.7	never	moderate	154611.5859	2.3	1156	51537.1953	normal	obesity class3	50-60	>=200%FPL
995	4887	3080	83589	2013-2014	normal	-0.083333333	neck	1	110	59	Male	Non-Hispanic White	4.84	College Graduate or above	no	0	No	26.6	former	mild	167752.1894	4.8	1052	55917.39646	normal	overweight	50-60	>=200%FPL
1002	4199	823	76286	2013-2014	osteopenia	-2.330188679	lum	1	108	59	Male	Non-Hispanic White	1.31	Some College or AA degree	no	0	No	28.9	never	moderate	180094.3434	1	677	60031.44779	low bmd	overweight	50-60	<200%FPL
1005	4955	3346	94519	2017-2018	normal	0.216981132	lum	1	136	59	Male	Non-Hispanic White	3.67	College Graduate or above	no	0	No	29.6	never	No	184423.1654	0.3	682	61474.38845	normal	overweight	50-60	>=200%FPL
1034	5102	3973	96926	2017-2018	normal	-0.825	neck	1	141	59	Male	Non-Hispanic White	5	College Graduate or above	no	0	No	22.4	never	moderate	258818.8003	2.8	985	86272.93345	normal	healthyweight	50-60	>=200%FPL
1054	5169	4243	98014	2017-2018	normal	-0.358490566	lum	1	148	59	Female	Non-Hispanic White	5	College Graduate or above	no	0	No	35.8	former	moderate	471720.1819	1.4	834	157240.0606	normal	obesity class2	50-60	>=200%FPL
1066	40	741	76012	2013-2014	osteopenia	-1.166666667	neck	1	118	59	Male	Other	2.52	Less Than 9th Grade	yes	1	aspirin	26.2	former	No	4954.572913	2.8	1439	1651.524304	low bmd	overweight	50-60	>=200%FPL
1093	9	186	74087	2013-2014	osteoporosis	-2.962264151	lum	1	107	59	Female	Mexican	3.79	Less Than 9th Grade	yes	1	aspirin	25.9	never	No	10208.62125	5.1	842	3402.873749	low bmd	overweight	50-60	>=200%FPL
1117	36	654	75730	2013-2014	osteopenia	-2.05	neck	2	116	59	Male	Non-Hispanic White	0.69	9-11th Grade (Includes 12th grade with no diploma)	yes	1	clopidogrel	17.9	now	mild	14920.36344	10.2	1324	4973.454481	low bmd	underweight	50-60	<200%FPL
1210	8	181	74075	2013-2014	normal	0.183333333	neck	2	105	59	Male	Non-Hispanic Black	0.43	9-11th Grade (Includes 12th grade with no diploma)	yes	1	aspirin	38.6	now	mild	59578.46919	3	406	19859.48973	normal	obesity class2	50-60	<200%FPL
20	5310	4880	100817	2017-2018	normal	-0.5	neck	1	138	60	Female	Other	2.8	Some College or AA degree	no	0	No	28.2	never	heavy	4561.457183	0.6	1030	1520.485728	normal	overweight	60-70	>=200%FPL
33	5137	4147	97593	2017-2018	normal	1.775	neck	2	142	60	Female	Non-Hispanic Black	3.65	College Graduate or above	no	0	No	43.3	never	mild	5524.917313	0.3	1161	1841.639104	normal	obesity class3	60-70	>=200%FPL
34	5068	3844	96420	2017-2018	osteopenia	-1.041666667	neck	2	141	60	Male	Other	5	College Graduate or above	no	0	No	24	never	mild	5569.030836	1.3	916	1856.343612	low bmd	healthyweight	60-70	>=200%FPL
36	5007	3625	95617	2017-2018	normal	0.066666667	neck	1	138	60	Male	Non-Hispanic Black	4.17	Some College or AA degree	no	0	No	29.8	never	mild	5783.269007	8.2	331	1927.756336	normal	overweight	60-70	>=200%FPL
64	4948	3329	94428	2017-2018	osteopenia	-1.433333333	neck	2	146	60	Male	Other	2.07	Some College or AA degree	no	0	No	42	never	mild	6636.574315	1.4	582	2212.191438	low bmd	obesity class3	60-70	>=200%FPL
72	5100	3958	96877	2017-2018	normal	-0.15	neck	2	147	60	Male	Non-Hispanic Black	2.47	High School Grad/GED or Equivalent	no	0	No	32.5	never	mild	6934.316153	2.7	905	2311.438718	normal	obesity class1	60-70	>=200%FPL
77	3998	174	74058	2013-2014	osteopenia	-2.225	neck	2	110	60	Female	Non-Hispanic Black	1.15	9-11th Grade (Includes 12th grade with no diploma)	no	0	No	34.2	now	mild	7050.836725	3.8	536	2350.278908	low bmd	obesity class1	60-70	<200%FPL
101	5067	3842	96411	2017-2018	osteopenia	-1.433333333	neck	1	143	60	Female	Non-Hispanic Black	5	Some College or AA degree	no	0	No	25.3	never	mild	7667.845523	15.7	344	2555.948508	low bmd	overweight	60-70	>=200%FPL
109	4883	3068	83552	2013-2014	normal	-0.141666667	neck	1	116	60	Male	Other	1.02	9-11th Grade (Includes 12th grade with no diploma)	no	0	No	27.9	never	moderate	7771.609321	0.5	521	2590.53644	normal	overweight	60-70	<200%FPL
126	4173	749	76040	2013-2014	normal	0.316666667	neck	1	112	60	Female	Non-Hispanic Black	3.48	College Graduate or above	no	0	No	37.7	never	mild	8288.106658	0.4	563	2762.702219	normal	obesity class2	60-70	>=200%FPL
129	4449	1692	79135	2013-2014	normal	1.975	neck	1	106	60	Male	Mexican	0.64	Less Than 9th Grade	no	0	No	27.6	former	No	8437.846977	7.7	1509	2812.615659	normal	overweight	60-70	<200%FPL
136	5242	4586	99475	2017-2018	normal	0.441666667	neck	1	144	60	Male	Non-Hispanic Black	4.98	College Graduate or above	no	0	No	30.1	never	No	8654.986083	0.1	311	2884.995361	normal	obesity class1	60-70	>=200%FPL
228	5403	5374	102805	2017-2018	normal	-0.091666667	neck	1	139	60	Male	Non-Hispanic Black	1.08	9-11th Grade (Includes 12th grade with no diploma)	no	0	No	21.8	now	heavy	10835.82922	0.1	225	3611.943073	normal	healthyweight	60-70	<200%FPL
241	4983	3501	95131	2017-2018	osteopenia	-1.416666667	neck	2	139	60	Male	Non-Hispanic White	1.82	High School Grad/GED or Equivalent	no	0	No	25.2	never	No	11191.00811	31.6	1297	3730.336038	low bmd	overweight	60-70	<200%FPL
252	4749	2645	82160	2013-2014	normal	1.175	neck	2	116	60	Female	Non-Hispanic Black	1.91	High School Grad/GED or Equivalent	no	0	No	31.2	former	No	11511.15433	11	1792	3837.051442	normal	obesity class1	60-70	<200%FPL
259	4283	1103	77194	2013-2014	normal	-0.55	neck	1	116	60	Male	Non-Hispanic Black	0.71	9-11th Grade (Includes 12th grade with no diploma)	no	0	No	29.8	never	No	11642.44864	13	313	3880.816212	normal	overweight	60-70	<200%FPL
302	4007	193	74110	2013-2014	osteopenia	-1.133333333	neck	1	106	60	Male	Other	1.12	High School Grad/GED or Equivalent	no	0	No	24.3	former	No	12900.86201	4.3	1379	4300.287336	low bmd	healthyweight	60-70	<200%FPL
327	4638	2304	81037	2013-2014	normal	0.916666667	neck	1	104	60	Male	Non-Hispanic Black	3.82	Some College or AA degree	no	0	No	26.7	never	mild	13694.27237	4.4	856	4564.757455	normal	overweight	60-70	>=200%FPL
361	4827	2893	82970	2013-2014	normal	-0.45	neck	1	106	60	Male	Mexican	0	High School Grad/GED or Equivalent	no	0	No	32	never	mild	14630.81885	11.3	1973	4876.939615	normal	obesity class1	60-70	<200%FPL
374	4926	3225	94041	2017-2018	osteopenia	-1.975	neck	2	134	60	Female	Other	5	Some College or AA degree	no	0	No	22.5	never	mild	14982.18096	1.6	554	4994.060321	low bmd	healthyweight	60-70	>=200%FPL
379	5145	4166	97689	2017-2018	normal	-0.166666667	neck	1	142	60	Male	Non-Hispanic White	1.54	High School Grad/GED or Equivalent	no	0	No	34.6	never	No	15307.79642	3.7	685	5102.598806	normal	obesity class1	60-70	<200%FPL
386	5342	5066	101575	2017-2018	normal	-0.383333333	neck	1	148	60	Female	Other	3.63	Some College or AA degree	no	0	No	27.5	never	No	15454.71791	0.5	512	5151.572638	normal	overweight	60-70	>=200%FPL
391	5355	5111	101724	2017-2018	normal	1.6	neck	2	141	60	Male	Non-Hispanic Black	5	Some College or AA degree	no	0	No	25.6	former	mild	15672.8727	0.6	1401	5224.2909	normal	overweight	60-70	>=200%FPL
400	4384	1487	78473	2013-2014	normal	0.741666667	neck	1	112	60	Male	Non-Hispanic Black	0.22	Some College or AA degree	no	0	No	29.6	former	No	16284.08473	2.9	774	5428.028243	normal	overweight	60-70	<200%FPL
411	5277	4737	100151	2017-2018	osteopenia	-1.908333333	neck	1	137	60	Male	Mexican	0.91	Less Than 9th Grade	no	0	No	35.5	now	moderate	16610.98155	7.3	917	5536.99385	low bmd	obesity class2	60-70	<200%FPL
435	5104	3983	96953	2017-2018	osteopenia	-2.075	neck	1	138	60	Female	Non-Hispanic White	1.19	High School Grad/GED or Equivalent	no	0	No	32.3	never	No	17447.48826	6.1	967	5815.82942	low bmd	obesity class1	60-70	<200%FPL
467	5013	3644	95689	2017-2018	normal	0.558333333	neck	1	147	60	Female	Non-Hispanic Black	0.21	College Graduate or above	no	0	No	36	former	mild	19790.83568	43.3	1237	6596.945228	normal	obesity class2	60-70	<200%FPL
472	5176	4278	98204	2017-2018	osteopenia	-1.166666667	neck	1	135	60	Male	Non-Hispanic White	1.98	High School Grad/GED or Equivalent	no	0	No	21.7	former	No	20004.22692	3.8	1137	6668.075641	low bmd	healthyweight	60-70	<200%FPL
481	5143	4161	97657	2017-2018	osteopenia	-2.4	neck	2	136	60	Female	Non-Hispanic White	1.68	Some College or AA degree	no	0	No	20.6	never	heavy	20640.27411	0.4	376	6880.09137	low bmd	healthyweight	60-70	<200%FPL
485	4697	2479	81594	2013-2014	osteopenia	-1.625	neck	1	115	60	Male	Other	2.65	College Graduate or above	no	0	No	27	never	mild	21104.96761	10.5	1433	7034.989203	low bmd	overweight	60-70	>=200%FPL
486	4961	3385	94681	2017-2018	normal	-0.725	neck	1	145	60	Male	Non-Hispanic White	1.47	High School Grad/GED or Equivalent	no	0	No	43	never	No	21141.83214	0.3	271	7047.277381	normal	obesity class3	60-70	<200%FPL
504	5301	4827	100558	2017-2018	normal	0.125	neck	2	148	60	Male	Mexican	1.78	High School Grad/GED or Equivalent	no	0	No	26.6	former	mild	23073.55403	0.5	1175	7691.184675	normal	overweight	60-70	<200%FPL
545	5115	4047	97201	2017-2018	normal	-0.016666667	neck	2	144	60	Male	Non-Hispanic Black	0.16	High School Grad/GED or Equivalent	no	0	No	21.3	now	mild	26677.89702	22.7	768	8892.632339	normal	healthyweight	60-70	<200%FPL
548	5053	3771	96141	2017-2018	normal	0.116666667	neck	1	134	60	Male	Other	5	Some College or AA degree	no	0	No	28.8	former	moderate	27653.17771	12	2382	9217.725905	normal	overweight	60-70	>=200%FPL
661	4566	2107	80388	2013-2014	osteoporosis	-2.508333333	neck	1	114	60	Female	Other	2.06	College Graduate or above	no	0	No	21.7	never	No	39909.14264	0.4	539	13303.04755	low bmd	healthyweight	60-70	>=200%FPL
664	5318	4913	100987	2017-2018	normal	-0.891666667	neck	1	138	60	Male	Other	0.7	High School Grad/GED or Equivalent	no	0	No	28.9	never	No	39975.60412	2.1	405	13325.20137	normal	overweight	60-70	<200%FPL
821	4539	2002	80066	2013-2014	osteopenia	-1.558333333	neck	1	105	60	Female	Non-Hispanic White	5	College Graduate or above	no	0	No	30.2	never	mild	59456.61958	3.5	429	19818.87319	low bmd	obesity class1	60-70	>=200%FPL
831	5235	4560	99374	2017-2018	osteopenia	-1.441666667	neck	2	137	60	Female	Non-Hispanic White	1.11	Some College or AA degree	no	0	No	24.5	now	No	61332.06235	8	1861	20444.02078	low bmd	healthyweight	60-70	<200%FPL
854	4088	460	75012	2013-2014	normal	-0.675	neck	1	104	60	Male	Non-Hispanic White	5	College Graduate or above	no	0	No	27.3	former	moderate	64497.00598	2.7	990	21499.00199	normal	overweight	60-70	>=200%FPL
920	4257	1009	76893	2013-2014	normal	-0.875	neck	1	116	60	Female	Non-Hispanic White	2.96	High School Grad/GED or Equivalent	no	0	No	28.8	former	mild	80666.77687	1	546	26888.92562	normal	overweight	60-70	>=200%FPL
936	4757	2657	82181	2013-2014	osteopenia	-1.058333333	neck	1	105	60	Female	Non-Hispanic White	4.51	College Graduate or above	no	0	No	32.2	former	mild	91312.70762	3.2	836	30437.56921	low bmd	obesity class1	60-70	>=200%FPL
940	4318	1245	77644	2013-2014	normal	-0.333333333	neck	1	107	60	Male	Non-Hispanic White	5	Some College or AA degree	no	0	No	29.9	former	mild	92457.28372	12	1703	30819.09457	normal	overweight	60-70	>=200%FPL
1022	5353	5102	101692	2017-2018	normal	-0.325	neck	1	142	60	Female	Non-Hispanic White	3.67	College Graduate or above	no	0	No	26.5	never	mild	219094.566	5.2	935	73031.52199	normal	overweight	60-70	>=200%FPL
1072	155	3570	95412	2017-2018	normal	1.925	neck	1	134	60	Male	Non-Hispanic Black	0.75	High School Grad/GED or Equivalent	yes	1	clopidogrel	33.6	now	moderate	5286.430731	9.5	2302	1762.143577	normal	obesity class1	60-70	<200%FPL
1095	17	332	74583	2013-2014	osteopenia	-1.7	neck	2	111	60	Female	Mexican	0.99	Some College or AA degree	yes	1	clopidogrel	41.1	former	No	11152.86887	4.4	520	3717.622958	low bmd	obesity class3	60-70	<200%FPL
1141	80	1796	79437	2013-2014	normal	-0.966666667	neck	2	116	60	Male	Non-Hispanic Black	0.6	Some College or AA degree	yes	1	clopidogrel	51.8	never	mild	20763.54601	0	433	6921.182004	normal	obesity class3	60-70	<200%FPL
1160	228	4975	101213	2017-2018	osteopenia	-1.95	neck	1	137	60	Male	Non-Hispanic White	0.89	High School Grad/GED or Equivalent	yes	1	clopidogrel	41.9	former	No	24772.58255	10.2	2100	8257.527517	low bmd	obesity class3	60-70	<200%FPL
1179	11	242	74287	2013-2014	normal	0.691666667	neck	2	112	60	Male	Non-Hispanic Black	3.74	High School Grad/GED or Equivalent	yes	1	clopidogrel	36.2	never	No	35283.80439	17.7	922	11761.26813	normal	obesity class2	60-70	>=200%FPL
1	5237	4571	99421	2017-2018	normal	0.358333333	neck	1	144	61	Male	Non-Hispanic Black	5	College Graduate or above	no	0	No	40.8	former	No	2844.685258	1.5	1006	948.2284193	normal	obesity class3	60-70	>=200%FPL
15	4958	3369	94619	2017-2018	normal	-0.908333333	neck	1	144	61	Male	Non-Hispanic Black	4.04	College Graduate or above	no	0	No	26.6	never	No	4394.655627	0.2	394	1464.885209	normal	overweight	60-70	>=200%FPL
17	5095	3933	96792	2017-2018	normal	-0.091666667	neck	1	138	61	Female	Non-Hispanic Black	3.48	Some College or AA degree	no	0	No	26.5	former	moderate	4450.003267	0	527	1483.334422	normal	overweight	60-70	>=200%FPL
18	5223	4506	99156	2017-2018	normal	-0.775	neck	2	141	61	Male	Other	4.76	High School Grad/GED or Equivalent	no	0	No	22.4	now	heavy	4459.541724	3.4	288	1486.513908	normal	healthyweight	60-70	>=200%FPL
21	4923	3212	93985	2017-2018	osteopenia	-1.8	neck	1	135	61	Female	Other	0.81	Some College or AA degree	no	0	No	26.9	never	mild	4863.234276	5.1	1681	1621.078092	low bmd	overweight	60-70	<200%FPL
24	5321	4923	101021	2017-2018	normal	-0.141666667	neck	2	145	61	Male	Non-Hispanic Black	2.65	Some College or AA degree	no	0	No	31.1	former	mild	5116.961982	2.8	326	1705.653994	normal	obesity class1	60-70	>=200%FPL
65	4903	3135	93716	2017-2018	normal	0.591666667	neck	1	143	61	Male	Other	5	College Graduate or above	no	0	No	30.7	former	mild	6703.763724	4.7	735	2234.587908	normal	obesity class1	60-70	>=200%FPL
68	5276	4726	100103	2017-2018	normal	0.6	neck	1	144	61	Male	Other	4.07	9-11th Grade (Includes 12th grade with no diploma)	no	0	No	33.5	never	mild	6777.185426	1.2	895	2259.061809	normal	obesity class1	60-70	>=200%FPL
70	4441	1662	79017	2013-2014	normal	0.491666667	neck	1	109	61	Male	Mexican	1.2	Less Than 9th Grade	no	0	No	32.4	never	moderate	6828.935753	3.1	519	2276.311918	normal	obesity class1	60-70	<200%FPL
131	4972	3447	94938	2017-2018	osteopenia	-1.058333333	neck	1	142	61	Male	Non-Hispanic Black	2.31	High School Grad/GED or Equivalent	no	0	No	31.8	former	No	8467.041479	0	80	2822.34716	low bmd	obesity class1	60-70	>=200%FPL
142	5113	4044	97197	2017-2018	normal	-0.508333333	neck	1	143	61	Female	Non-Hispanic Black	5	High School Grad/GED or Equivalent	no	0	No	34.9	never	moderate	8839.788242	2.2	1055	2946.596081	normal	obesity class1	60-70	>=200%FPL
153	5373	5191	102078	2017-2018	normal	0.233333333	neck	1	147	61	Male	Non-Hispanic Black	0.98	Some College or AA degree	no	0	No	23.6	now	mild	9158.051301	0	83	3052.683767	normal	healthyweight	60-70	<200%FPL
165	5401	5367	102789	2017-2018	osteopenia	-1.3	neck	2	142	61	Male	Mexican	1.19	Less Than 9th Grade	no	0	No	30.8	former	mild	9532.555134	3.1	895	3177.518378	low bmd	obesity class1	60-70	<200%FPL
170	4899	3125	83723	2013-2014	normal	1.175	neck	1	109	61	Male	Mexican	3.53	9-11th Grade (Includes 12th grade with no diploma)	no	0	No	33.1	never	mild	9661.836186	0.2	1117	3220.612062	normal	obesity class1	60-70	>=200%FPL
174	4185	784	76156	2013-2014	normal	1.666666667	neck	2	108	61	Male	Non-Hispanic Black	2.69	Less Than 9th Grade	no	0	No	18.5	now	heavy	9747.979397	4.3	864	3249.326466	normal	healthyweight	60-70	>=200%FPL
198	4649	2329	81121	2013-2014	normal	0.191666667	neck	1	106	61	Male	Non-Hispanic Black	1.22	9-11th Grade (Includes 12th grade with no diploma)	no	0	No	26.6	former	No	10188.06753	4.2	907	3396.02251	normal	overweight	60-70	<200%FPL
254	5317	4908	100950	2017-2018	osteopenia	-1.283333333	neck	2	143	61	Female	Non-Hispanic Black	0.04	Some College or AA degree	no	0	No	23.3	now	moderate	11574.81721	0	110	3858.272404	low bmd	healthyweight	60-70	<200%FPL
270	4316	1238	77609	2013-2014	osteopenia	-2.216666667	neck	2	117	61	Female	Other	2.31	High School Grad/GED or Equivalent	no	0	No	18.3	never	No	11949.66567	15.2	1265	3983.221891	low bmd	underweight	60-70	>=200%FPL
284	4424	1602	78865	2013-2014	osteopenia	-1.683333333	neck	1	104	61	Female	Other	0.74	High School Grad/GED or Equivalent	no	0	No	26.4	never	moderate	12378.08623	1.8	492	4126.028742	low bmd	overweight	60-70	<200%FPL
328	4426	1609	78885	2013-2014	normal	-0.966666667	neck	1	107	61	Female	Mexican	5	College Graduate or above	no	0	No	49.4	never	No	13731.13741	1.9	853	4577.045803	normal	obesity class3	60-70	>=200%FPL
347	4744	2631	82108	2013-2014	osteopenia	-1.208333333	neck	2	114	61	Male	Other	2.68	Some College or AA degree	no	0	No	25.2	never	No	14165.27398	8.8	1196	4721.757994	low bmd	overweight	60-70	>=200%FPL
389	4247	971	76753	2013-2014	osteopenia	-1.333333333	neck	2	105	61	Male	Non-Hispanic White	2.13	High School Grad/GED or Equivalent	no	0	No	21.7	now	moderate	15603.49706	7.8	1745	5201.165687	low bmd	healthyweight	60-70	>=200%FPL
415	4914	3191	93920	2017-2018	osteopenia	-2.291666667	neck	1	148	61	Female	Other	5	College Graduate or above	no	0	No	20.9	never	mild	16806.26773	0	929	5602.089242	low bmd	healthyweight	60-70	>=200%FPL
419	4561	2088	80340	2013-2014	normal	3.033333333	neck	1	106	61	Male	Non-Hispanic Black	5	Some College or AA degree	no	0	No	28.3	former	mild	16960.44901	1.3	864	5653.483004	normal	overweight	60-70	>=200%FPL
479	3981	126	73919	2013-2014	normal	-0.091666667	neck	2	114	61	Male	Non-Hispanic Black	0	Some College or AA degree	no	0	No	31.1	now	heavy	20473.63291	3.4	447	6824.544303	normal	obesity class1	60-70	<200%FPL
484	5051	3766	96130	2017-2018	normal	0.008333333	neck	1	137	61	Male	Other	0.79	9-11th Grade (Includes 12th grade with no diploma)	no	0	No	26.7	never	No	20998.37069	3.1	451	6999.456897	normal	overweight	60-70	<200%FPL
506	4800	2801	82709	2013-2014	normal	-0.991666667	neck	1	115	61	Female	Non-Hispanic White	0.1	Some College or AA degree	no	0	No	23.7	now	mild	23554.0361	1.8	436	7851.345367	normal	healthyweight	60-70	<200%FPL
513	5240	4582	99461	2017-2018	osteopenia	-1.233333333	neck	2	136	61	Male	Mexican	5	9-11th Grade (Includes 12th grade with no diploma)	no	0	No	23.5	never	mild	24010.97227	5.1	1940	8003.657423	low bmd	healthyweight	60-70	>=200%FPL
539	4401	1536	78619	2013-2014	normal	-0.525	neck	1	117	61	Female	Non-Hispanic White	4.51	Some College or AA degree	no	0	No	29.8	former	No	26370.39172	0.5	1156	8790.130573	normal	overweight	60-70	>=200%FPL
576	4991	3551	95346	2017-2018	normal	0.516666667	neck	2	140	61	Female	Non-Hispanic Black	1.4	College Graduate or above	no	0	No	30	never	No	31073.71479	3.4	977	10357.90493	normal	obesity class1	60-70	<200%FPL
621	4980	3491	95102	2017-2018	osteopenia	-1.508333333	neck	1	138	61	Female	Other	2.44	College Graduate or above	no	0	No	29	never	No	35698.82656	1.2	266	11899.60885	low bmd	overweight	60-70	>=200%FPL
691	3976	106	73862	2013-2014	normal	-0.341666667	neck	1	115	61	Female	Non-Hispanic White	1.28	High School Grad/GED or Equivalent	no	0	No	44.2	never	No	43117.96318	0.5	222	14372.65439	normal	obesity class3	60-70	<200%FPL
717	4930	3254	94134	2017-2018	osteopenia	-2.3	neck	2	138	61	Female	Other	1.02	College Graduate or above	no	0	No	28.7	never	heavy	45627.11884	3.1	871	15209.03961	low bmd	overweight	60-70	<200%FPL
776	4132	621	75612	2013-2014	normal	-0.725	neck	1	104	61	Female	Non-Hispanic White	5	College Graduate or above	no	0	No	21.9	former	moderate	52691.85486	0.6	639	17563.95162	normal	healthyweight	60-70	>=200%FPL
779	4619	2232	80769	2013-2014	normal	-0.666666667	neck	1	116	61	Male	Non-Hispanic White	3.48	College Graduate or above	no	0	No	24	never	No	53057.6975	11.6	1884	17685.89917	normal	healthyweight	60-70	>=200%FPL
847	5085	3905	96660	2017-2018	osteopenia	-1.425	neck	1	142	61	Female	Non-Hispanic White	5	9-11th Grade (Includes 12th grade with no diploma)	no	0	No	26	former	moderate	63619.99437	2.4	757	21206.66479	low bmd	overweight	60-70	>=200%FPL
863	4351	1366	78033	2013-2014	osteopenia	-1.141666667	neck	1	104	61	Female	Non-Hispanic White	1.64	Some College or AA degree	no	0	No	41.9	former	No	65592.38883	1.5	221	21864.12961	low bmd	obesity class3	60-70	<200%FPL
943	4962	3386	94688	2017-2018	normal	0.433333333	neck	2	143	61	Male	Non-Hispanic White	5	College Graduate or above	no	0	No	31.7	never	mild	93175.05366	0.1	658	31058.35122	normal	obesity class1	60-70	>=200%FPL
956	4239	949	76680	2013-2014	normal	1.008333333	neck	2	112	61	Female	Non-Hispanic White	4.84	Some College or AA degree	no	0	No	34.4	former	moderate	101510.9395	2.9	958	33836.97984	normal	obesity class1	60-70	>=200%FPL
962	4118	555	75364	2013-2014	normal	-0.15	neck	1	105	61	Male	Non-Hispanic White	5	Some College or AA degree	no	0	No	24.1	never	heavy	105512.717	0.2	545	35170.90568	normal	healthyweight	60-70	>=200%FPL
971	4556	2078	80300	2013-2014	osteopenia	-1.883333333	neck	2	107	61	Female	Non-Hispanic White	1	Some College or AA degree	no	0	No	38.3	never	No	115349.328	4.3	961	38449.776	low bmd	obesity class2	60-70	<200%FPL
998	5231	4539	99290	2017-2018	normal	0.5	neck	2	139	61	Male	Non-Hispanic White	4.12	High School Grad/GED or Equivalent	no	0	No	24.1	former	No	173754.9687	1.3	763	57918.3229	normal	healthyweight	60-70	>=200%FPL
1120	235	5069	101580	2017-2018	normal	-0.325	neck	1	134	61	Male	Non-Hispanic Black	5	College Graduate or above	yes	1	clopidogrel	27.5	never	No	15112.01211	0	286	5037.33737	normal	overweight	60-70	>=200%FPL
1143	204	4665	99804	2017-2018	osteopenia	-1.116666667	neck	1	142	61	Male	Non-Hispanic White	1.23	High School Grad/GED or Equivalent	yes	1	clopidogrel	29	former	mild	21026.89707	0.3	219	7008.96569	low bmd	overweight	60-70	<200%FPL
1232	142	3236	94069	2017-2018	normal	0.466666667	neck	2	147	61	Male	Non-Hispanic White	2.65	High School Grad/GED or Equivalent	yes	1	clopidogrel	31.3	never	No	107493.3786	4.5	540	35831.12619	normal	obesity class1	60-70	>=200%FPL
1246	245	5315	102619	2017-2018	normal	0.3	neck	1	139	61	Female	Non-Hispanic White	5	High School Grad/GED or Equivalent	yes	1	clopidogrel	34	former	heavy	392677.6137	5.5	747	130892.5379	normal	obesity class1	60-70	>=200%FPL
12	4781	2713	82383	2013-2014	normal	2.758333333	neck	2	110	62	Male	Mexican	1.65	Less Than 9th Grade	no	0	No	24.3	now	moderate	4237.193567	11.1	1556	1412.397856	normal	healthyweight	60-70	<200%FPL
19	5166	4234	97976	2017-2018	normal	2.191666667	neck	1	144	62	Male	Other	0.25	Less Than 9th Grade	no	0	No	28.4	never	No	4478.888435	2.1	887	1492.962812	normal	overweight	60-70	<200%FPL
37	4140	647	75699	2013-2014	osteopenia	-1.05	neck	1	107	62	Female	Mexican	0.71	Less Than 9th Grade	no	0	No	23.6	never	mild	5854.843114	6.4	1182	1951.614371	low bmd	healthyweight	60-70	<200%FPL
48	4890	3089	83614	2013-2014	normal	0.283333333	neck	1	106	62	Male	Non-Hispanic Black	2.94	High School Grad/GED or Equivalent	no	0	No	23.1	now	No	6292.491816	4.6	572	2097.497272	normal	healthyweight	60-70	>=200%FPL
55	4448	1687	79121	2013-2014	osteopenia	-1.525	neck	1	106	62	Female	Other	1.44	Some College or AA degree	no	0	No	24	former	moderate	6437.69524	0.3	761	2145.898413	low bmd	healthyweight	60-70	<200%FPL
57	5329	4972	101209	2017-2018	osteoporosis	-2.716666667	neck	2	135	62	Female	Mexican	0.58	Less Than 9th Grade	no	0	No	20.2	never	No	6501.605015	11.3	1530	2167.201672	low bmd	healthyweight	60-70	<200%FPL
63	5076	3882	96585	2017-2018	normal	-0.341666667	neck	1	148	62	Male	Mexican	2.43	Less Than 9th Grade	no	0	No	25.2	never	mild	6611.299249	1.3	3000	2203.766416	normal	overweight	60-70	>=200%FPL
158	5323	4936	101073	2017-2018	osteopenia	-1.733333333	neck	1	147	62	Male	Mexican	0.81	Less Than 9th Grade	no	0	No	23.5	former	No	9274.232521	0.2	347	3091.41084	low bmd	healthyweight	60-70	<200%FPL
162	4754	2652	82170	2013-2014	normal	-0.325	neck	2	104	62	Female	Other	5	College Graduate or above	no	0	No	24.3	never	mild	9419.318372	2.5	643	3139.772791	normal	healthyweight	60-70	>=200%FPL
166	5398	5349	102726	2017-2018	normal	-0.983333333	neck	1	144	62	Male	Non-Hispanic Black	0.94	High School Grad/GED or Equivalent	no	0	No	31.6	now	mild	9592.410184	3.5	632	3197.470061	normal	obesity class1	60-70	<200%FPL
205	4255	995	76842	2013-2014	normal	-0.733333333	neck	2	111	62	Male	Mexican	5	High School Grad/GED or Equivalent	no	0	No	26	former	mild	10307.97427	11.2	1846	3435.991425	normal	overweight	60-70	>=200%FPL
210	4298	1165	77398	2013-2014	normal	-0.458333333	neck	2	113	62	Male	Other	1.36	Less Than 9th Grade	no	0	No	25.9	now	No	10445.17558	6.1	731	3481.725194	normal	overweight	60-70	<200%FPL
253	5387	5284	102509	2017-2018	osteopenia	-1.225	neck	2	136	62	Male	Mexican	1.45	Less Than 9th Grade	no	0	No	19.5	never	No	11572.27866	0.9	366	3857.426219	low bmd	healthyweight	60-70	<200%FPL
290	4987	3536	95273	2017-2018	normal	-0.533333333	neck	1	136	62	Male	Mexican	1.22	College Graduate or above	no	0	No	30.9	now	mild	12461.36042	9.2	1316	4153.786807	normal	obesity class1	60-70	<200%FPL
358	4617	2227	80749	2013-2014	osteopenia	-1.375	neck	2	111	62	Female	Mexican	0.54	Less Than 9th Grade	no	0	No	28	never	No	14476.96037	2.1	561	4825.653458	low bmd	overweight	60-70	<200%FPL
378	5286	4772	100315	2017-2018	normal	0.75	neck	2	138	62	Male	Other	2.39	Some College or AA degree	no	0	No	32.9	former	mild	15195.23984	0.2	664	5065.079945	normal	obesity class1	60-70	>=200%FPL
414	5175	4274	98172	2017-2018	osteopenia	-1.041666667	neck	1	137	62	Male	Mexican	0.25	9-11th Grade (Includes 12th grade with no diploma)	no	0	No	26.4	former	heavy	16720.13932	11	1478	5573.379772	low bmd	overweight	60-70	<200%FPL
433	5004	3615	95578	2017-2018	osteopenia	-2.05	neck	1	135	62	Female	Other	5	College Graduate or above	no	0	No	22.7	never	No	17369.01937	4.6	1047	5789.673124	low bmd	healthyweight	60-70	>=200%FPL
463	4912	3176	93848	2017-2018	normal	0.116666667	neck	1	139	62	Male	Non-Hispanic Black	1.08	High School Grad/GED or Equivalent	no	0	No	29	never	No	19540.65443	4.3	606	6513.551477	normal	overweight	60-70	<200%FPL
505	4876	3038	83441	2013-2014	normal	0.208333333	neck	1	111	62	Male	Mexican	3.07	Some College or AA degree	no	0	No	22.3	never	No	23304.40571	1.4	551	7768.135235	normal	healthyweight	60-70	>=200%FPL
533	4937	3280	94233	2017-2018	normal	-0.258333333	neck	1	148	62	Male	Mexican	2.45	9-11th Grade (Includes 12th grade with no diploma)	no	0	No	24.7	former	heavy	25731.40034	0.2	511	8577.133448	normal	healthyweight	60-70	>=200%FPL
549	5312	4889	100862	2017-2018	normal	-0.95	neck	1	140	62	Female	Other	4.62	High School Grad/GED or Equivalent	no	0	No	32.8	never	mild	27676.38001	1.7	450	9225.460005	normal	obesity class1	60-70	>=200%FPL
623	4025	235	74268	2013-2014	osteoporosis	-2.991666667	neck	1	106	62	Female	Non-Hispanic White	0.46	Some College or AA degree	no	0	No	24.4	never	mild	35916.89384	11.6	2110	11972.29795	low bmd	healthyweight	60-70	<200%FPL
638	3996	169	74049	2013-2014	osteoporosis	-3.258333333	neck	2	117	62	Female	Non-Hispanic Black	2.29	College Graduate or above	no	0	No	16.8	never	mild	36835.14574	1.1	540	12278.38191	low bmd	underweight	60-70	>=200%FPL
646	5073	3862	96488	2017-2018	normal	-0.991666667	neck	2	148	62	Male	Other	1.09	Some College or AA degree	no	0	No	29.2	never	mild	37511.81041	19.3	1525	12503.9368	normal	overweight	60-70	<200%FPL
651	5130	4129	97516	2017-2018	normal	-0.425	neck	2	147	62	Female	Other	1.69	High School Grad/GED or Equivalent	no	0	No	31.3	never	No	38454.07649	0	155	12818.0255	normal	obesity class1	60-70	<200%FPL
783	3977	107	73864	2013-2014	normal	-0.725	neck	2	107	62	Female	Non-Hispanic White	1.21	Some College or AA degree	no	0	No	31.5	never	No	53417.90847	1.2	598	17805.96949	normal	obesity class1	60-70	<200%FPL
901	4469	1766	79351	2013-2014	normal	0.158333333	neck	1	107	62	Male	Non-Hispanic White	5	High School Grad/GED or Equivalent	no	0	No	29	now	heavy	73409.48827	0.7	794	24469.82942	normal	overweight	60-70	>=200%FPL
938	4659	2351	81203	2013-2014	normal	-0.4	neck	2	110	62	Male	Non-Hispanic White	5	College Graduate or above	no	0	No	26.1	never	mild	91997.9541	7	1477	30665.9847	normal	overweight	60-70	>=200%FPL
969	4034	284	74425	2013-2014	osteopenia	-1.275	neck	2	109	62	Female	Non-Hispanic White	3.05	High School Grad/GED or Equivalent	no	0	No	36.7	former	heavy	113895.7454	4.3	920	37965.24845	low bmd	obesity class2	60-70	>=200%FPL
1043	5189	4318	98373	2017-2018	osteopenia	-1.266666667	neck	2	141	62	Female	Non-Hispanic White	5	College Graduate or above	no	0	No	30.2	never	mild	301990.0974	1.9	551	100663.3658	low bmd	obesity class1	60-70	>=200%FPL
1074	83	1861	79648	2013-2014	normal	1.425	neck	2	114	62	Male	Non-Hispanic Black	0.84	9-11th Grade (Includes 12th grade with no diploma)	yes	1	clopidogrel	39.6	now	heavy	5440.814735	0	160	1813.604912	normal	obesity class2	60-70	<200%FPL
1085	236	5081	101623	2017-2018	normal	1.233333333	neck	2	138	62	Male	Other	5	College Graduate or above	yes	1	clopidogrel	29	never	No	8206.35514	13.9	3461	2735.451713	normal	overweight	60-70	>=200%FPL
1087	85	1933	79881	2013-2014	normal	-0.691666667	neck	1	114	62	Female	Non-Hispanic Black	4.64	High School Grad/GED or Equivalent	yes	1	clopidogrel	30	former	No	8341.336494	0.9	391	2780.445498	normal	obesity class1	60-70	>=200%FPL
1088	185	4268	98152	2017-2018	normal	-0.208333333	neck	1	144	62	Male	Non-Hispanic Black	3.57	High School Grad/GED or Equivalent	yes	1	clopidogrel	25.4	now	moderate	8858.541815	1.6	1000	2952.847272	normal	overweight	60-70	>=200%FPL
1166	211	4776	100358	2017-2018	normal	-0.966666667	neck	2	143	62	Female	Mexican	0.73	9-11th Grade (Includes 12th grade with no diploma)	yes	1	clopidogrel	37.1	never	heavy	28470.50414	0.1	132	9490.168045	normal	obesity class2	60-70	<200%FPL
1205	140	3190	93903	2017-2018	normal	-0.425	neck	2	136	62	Male	Non-Hispanic White	1.4	High School Grad/GED or Equivalent	yes	1	aspirin	32.2	former	mild	56338.86905	3.9	634	18779.62302	normal	obesity class1	60-70	<200%FPL
1223	65	1462	78377	2013-2014	normal	-0.858333333	neck	2	113	62	Female	Non-Hispanic White	2.23	Some College or AA degree	yes	1	clopidogrel	30.1	former	No	72997.73929	3.3	981	24332.57976	normal	obesity class1	60-70	>=200%FPL
4	5371	5175	102000	2017-2018	osteopenia	-1.891666667	neck	1	144	63	Female	Non-Hispanic Black	3.69	Some College or AA degree	no	0	No	26.1	never	mild	3540.011244	0.3	671	1180.003748	low bmd	overweight	60-70	>=200%FPL
8	4945	3317	94380	2017-2018	normal	-0.808333333	neck	2	148	63	Male	Non-Hispanic Black	0.15	High School Grad/GED or Equivalent	no	0	No	28.6	never	No	3943.815787	0.3	1583	1314.605262	normal	overweight	60-70	<200%FPL
22	5003	3608	95561	2017-2018	normal	0.941666667	neck	1	144	63	Male	Non-Hispanic Black	0.52	High School Grad/GED or Equivalent	no	0	No	38.4	never	moderate	5005.659045	1.2	399	1668.553015	normal	obesity class2	60-70	<200%FPL
32	5194	4353	98558	2017-2018	normal	-0.925	neck	1	147	63	Female	Non-Hispanic Black	1.84	Some College or AA degree	no	0	No	28.3	never	No	5513.596538	0.2	272	1837.865513	normal	overweight	60-70	<200%FPL
41	5272	4709	100007	2017-2018	normal	-0.883333333	neck	1	143	63	Female	Non-Hispanic Black	4.15	Some College or AA degree	no	0	No	24.2	never	No	5998.913036	6.7	1101	1999.637679	normal	healthyweight	60-70	>=200%FPL
50	5023	3680	95812	2017-2018	normal	-0.216666667	neck	1	144	63	Female	Non-Hispanic Black	1.35	Some College or AA degree	no	0	No	24.3	never	No	6357.257583	0.3	584	2119.085861	normal	healthyweight	60-70	<200%FPL
51	4233	926	76638	2013-2014	normal	-0.833333333	neck	1	109	63	Female	Other	3.05	Some College or AA degree	no	0	No	32.8	never	mild	6393.059419	0.8	706	2131.019806	normal	obesity class1	60-70	>=200%FPL
62	4952	3340	94493	2017-2018	normal	-0.466666667	neck	2	140	63	Male	Mexican	2.19	9-11th Grade (Includes 12th grade with no diploma)	no	0	No	27.7	never	No	6608.119694	0.7	344	2202.706565	normal	overweight	60-70	>=200%FPL
73	5193	4350	98549	2017-2018	osteoporosis	-3.05	neck	1	148	63	Female	Mexican	2.45	Less Than 9th Grade	no	0	No	30.6	former	moderate	6960.921331	0	554	2320.30711	low bmd	obesity class1	60-70	>=200%FPL
90	5290	4778	100363	2017-2018	normal	2.041666667	neck	1	137	63	Male	Other	1.5	College Graduate or above	no	0	No	29.7	never	moderate	7407.447623	6.9	837	2469.149208	normal	overweight	60-70	<200%FPL
123	4236	940	76669	2013-2014	normal	0.666666667	neck	2	118	63	Male	Mexican	1.68	Less Than 9th Grade	no	0	No	22.8	never	heavy	8214.408355	0.2	774	2738.136118	normal	healthyweight	60-70	<200%FPL
139	4268	1044	77011	2013-2014	osteopenia	-1.641666667	neck	2	111	63	Female	Mexican	5	College Graduate or above	no	0	No	29	never	moderate	8777.493381	3.8	847	2925.831127	low bmd	overweight	60-70	>=200%FPL
150	4490	1835	79547	2013-2014	normal	-0.966666667	neck	2	105	63	Male	Non-Hispanic Black	0.72	Some College or AA degree	no	0	No	15.4	former	mild	9049.297312	1.1	250	3016.432437	normal	underweight	60-70	<200%FPL
169	4212	855	76411	2013-2014	normal	-0.741666667	neck	1	109	63	Female	Other	1.1	9-11th Grade (Includes 12th grade with no diploma)	no	0	No	31.2	never	No	9658.200953	1	610	3219.400318	normal	obesity class1	60-70	<200%FPL
181	4597	2179	80593	2013-2014	normal	-0.041666667	neck	1	118	63	Male	Other	3.18	Some College or AA degree	no	0	No	22.5	former	moderate	9884.712779	0.9	249	3294.90426	normal	healthyweight	60-70	>=200%FPL
183	5083	3901	96652	2017-2018	normal	0.4	neck	2	137	63	Male	Other	2.14	9-11th Grade (Includes 12th grade with no diploma)	no	0	No	33.5	now	moderate	9893.079003	2.1	531	3297.693001	normal	obesity class1	60-70	>=200%FPL
225	4576	2128	80454	2013-2014	osteoporosis	-2.816666667	neck	1	118	63	Male	Other	0	Less Than 9th Grade	no	0	No	25.7	former	mild	10806.2253	7.5	1608	3602.075101	low bmd	overweight	60-70	<200%FPL
267	4703	2491	81623	2013-2014	osteopenia	-1.083333333	neck	1	118	63	Female	Other	2.46	College Graduate or above	no	0	No	25.8	now	heavy	11832.98423	8.2	798	3944.328075	low bmd	overweight	60-70	>=200%FPL
274	5098	3942	96830	2017-2018	normal	0.308333333	neck	1	139	63	Male	Non-Hispanic White	1.6	High School Grad/GED or Equivalent	no	0	No	30.4	never	moderate	12125.90152	19.5	1148	4041.967175	normal	obesity class1	60-70	<200%FPL
294	5255	4634	99668	2017-2018	normal	3.658333333	neck	1	140	63	Male	Non-Hispanic Black	3.39	Some College or AA degree	no	0	No	27.7	now	heavy	12594.55105	10.7	1432	4198.183684	normal	overweight	60-70	>=200%FPL
338	3990	148	74002	2013-2014	normal	2.258333333	neck	2	108	63	Male	Non-Hispanic Black	4.04	9-11th Grade (Includes 12th grade with no diploma)	no	0	No	39	former	mild	13951.25952	8.3	1392	4650.419839	normal	obesity class2	60-70	>=200%FPL
350	5334	5030	101444	2017-2018	normal	0.091666667	neck	2	144	63	Male	Mexican	3.95	Some College or AA degree	no	0	No	37.1	former	moderate	14239.60787	0.2	379	4746.535957	normal	obesity class2	60-70	>=200%FPL
366	4277	1074	77100	2013-2014	osteopenia	-1.033333333	neck	1	111	63	Male	Mexican	3.33	9-11th Grade (Includes 12th grade with no diploma)	no	0	No	27.4	now	mild	14712.98178	7.8	280	4904.327261	low bmd	overweight	60-70	>=200%FPL
436	4303	1181	77444	2013-2014	osteopenia	-1.058333333	neck	2	110	63	Male	Non-Hispanic Black	2.14	High School Grad/GED or Equivalent	no	0	No	20.6	now	mild	17602.84289	5.8	1069	5867.614296	low bmd	healthyweight	60-70	>=200%FPL
437	5135	4144	97582	2017-2018	normal	1.091666667	neck	2	144	63	Male	Mexican	1.22	Less Than 9th Grade	no	0	No	27.9	never	heavy	17660.89194	2.6	399	5886.963979	normal	overweight	60-70	<200%FPL
454	5045	3752	96090	2017-2018	normal	-0.933333333	neck	2	143	63	Male	Non-Hispanic White	0.3	College Graduate or above	no	0	No	32.9	now	heavy	18793.19517	7.5	961	6264.398391	normal	obesity class1	60-70	<200%FPL
474	4642	2308	81042	2013-2014	normal	0.016666667	neck	1	106	63	Male	Mexican	5	College Graduate or above	no	0	No	27.7	former	mild	20076.97466	3.8	1616	6692.324886	normal	overweight	60-70	>=200%FPL
475	5018	3655	95718	2017-2018	osteopenia	-1.391666667	neck	2	139	63	Male	Non-Hispanic White	1.22	9-11th Grade (Includes 12th grade with no diploma)	no	0	No	26.9	now	heavy	20107.86637	0.6	579	6702.622124	low bmd	overweight	60-70	<200%FPL
476	4859	2982	83261	2013-2014	normal	-0.733333333	neck	1	117	63	Female	Mexican	2.55	Less Than 9th Grade	no	0	No	22.5	never	No	20119.80539	11.3	1507	6706.601795	normal	healthyweight	60-70	>=200%FPL
489	4501	1872	79674	2013-2014	normal	-0.941666667	neck	2	106	63	Female	Other	1.68	Less Than 9th Grade	no	0	No	47.6	never	moderate	21319.34458	4.5	689	7106.448192	normal	obesity class3	60-70	<200%FPL
497	4863	2989	83287	2013-2014	normal	-0.608333333	neck	2	108	63	Female	Non-Hispanic Black	0.13	High School Grad/GED or Equivalent	no	0	No	24.9	never	mild	22325.71516	0.3	501	7441.905055	normal	healthyweight	60-70	<200%FPL
544	4997	3580	95459	2017-2018	normal	1.016666667	neck	2	140	63	Male	Mexican	1.94	9-11th Grade (Includes 12th grade with no diploma)	no	0	No	23.2	never	moderate	26666.43528	7.3	1579	8888.811759	normal	healthyweight	60-70	<200%FPL
680	5309	4869	100760	2017-2018	osteopenia	-2.116666667	neck	2	135	63	Female	Non-Hispanic White	5	College Graduate or above	no	0	No	22.4	never	mild	41915.71513	2.7	497	13971.90504	low bmd	healthyweight	60-70	>=200%FPL
771	5192	4347	98540	2017-2018	osteoporosis	-2.533333333	neck	1	138	63	Male	Other	0.74	9-11th Grade (Includes 12th grade with no diploma)	no	0	No	16.4	now	No	52296.14991	2.1	419	17432.04997	low bmd	underweight	60-70	<200%FPL
788	4361	1417	78183	2013-2014	normal	-0.033333333	neck	1	109	63	Male	Non-Hispanic White	5	College Graduate or above	no	0	No	34.8	never	mild	54396.19002	13.2	2331	18132.06334	normal	obesity class1	60-70	>=200%FPL
845	5239	4580	99452	2017-2018	osteoporosis	-3.191666667	neck	1	140	63	Female	Non-Hispanic White	1.67	High School Grad/GED or Equivalent	no	0	No	18.6	now	mild	63549.58177	1.3	289	21183.19392	low bmd	healthyweight	60-70	<200%FPL
898	4017	214	74180	2013-2014	normal	-0.783333333	neck	2	109	63	Female	Non-Hispanic White	3.81	Some College or AA degree	no	0	No	31.8	former	mild	72456.32355	4.2	649	24152.10785	normal	obesity class1	60-70	>=200%FPL
916	4875	3032	83428	2013-2014	osteopenia	-2.458333333	neck	2	113	63	Female	Non-Hispanic White	1.59	9-11th Grade (Includes 12th grade with no diploma)	no	0	No	25.1	former	No	79112.50689	1.8	585	26370.83563	low bmd	overweight	60-70	<200%FPL
921	4051	348	74628	2013-2014	osteopenia	-2.5	neck	1	114	63	Female	Non-Hispanic White	1	College Graduate or above	no	0	No	19.3	never	No	83266.36497	7	1190	27755.45499	low bmd	healthyweight	60-70	<200%FPL
980	4907	3146	93757	2017-2018	normal	0.158333333	neck	1	142	63	Male	Non-Hispanic White	2.59	Some College or AA degree	no	0	No	34.9	now	heavy	145115.7281	2.8	360	48371.90938	normal	obesity class1	60-70	>=200%FPL
1026	5164	4225	97944	2017-2018	osteopenia	-2.316666667	neck	1	134	63	Female	Non-Hispanic White	3.69	High School Grad/GED or Equivalent	no	0	No	26.3	now	heavy	231501.8927	4	567	77167.29755	low bmd	overweight	60-70	>=200%FPL
1049	5187	4304	98316	2017-2018	osteopenia	-1.15	neck	1	139	63	Female	Non-Hispanic White	5	High School Grad/GED or Equivalent	no	0	No	31.6	now	heavy	330249.6695	5.4	462	110083.2232	low bmd	obesity class1	60-70	>=200%FPL
1076	163	3783	96178	2017-2018	normal	-0.35	neck	1	139	63	Male	Non-Hispanic Black	5	College Graduate or above	yes	1	aspirin	26.3	never	mild	5815.589654	0.6	267	1938.529885	normal	overweight	60-70	>=200%FPL
1100	249	5384	102845	2017-2018	normal	-0.9	neck	2	145	63	Male	Non-Hispanic Black	1.32	Some College or AA degree	yes	1	aspirin	21.8	former	No	12048.69213	2.7	848	4016.230711	normal	healthyweight	60-70	<200%FPL
1149	94	2218	80722	2013-2014	normal	-0.7	neck	1	106	63	Female	Other	0	Less Than 9th Grade	yes	1	aspirin	27	never	No	21967.39859	1.7	200	7322.466197	normal	overweight	60-70	<200%FPL
1152	136	3174	93832	2017-2018	normal	1.216666667	neck	2	135	63	Male	Other	5	Some College or AA degree	yes	1	aspirin	27	never	mild	22634.33886	2.5	953	7544.779621	normal	overweight	60-70	>=200%FPL
1153	23	461	75013	2013-2014	normal	0.091666667	neck	2	116	63	Male	Non-Hispanic Black	1.03	9-11th Grade (Includes 12th grade with no diploma)	yes	1	clopidogrel	27.2	former	No	22651.14111	2.1	375	7550.380369	normal	overweight	60-70	<200%FPL
1161	139	3187	93887	2017-2018	osteopenia	-2.183333333	neck	2	146	63	Male	Non-Hispanic White	1.4	Some College or AA degree	yes	1	clopidogrel	25.8	former	heavy	25997.23962	3.5	463	8665.746539	low bmd	overweight	60-70	<200%FPL
1225	68	1549	78667	2013-2014	normal	1.783333333	neck	1	105	63	Male	Non-Hispanic White	3.87	Some College or AA degree	yes	3	clopidogrel;;;cilostazol;;;cilostazol	46.8	former	mild	76302.19525	2.5	1531	25434.06508	normal	obesity class3	60-70	>=200%FPL
6	4940	3296	94301	2017-2018	osteopenia	-1.633333333	neck	2	135	64	Female	Other	1.79	College Graduate or above	no	0	No	26	never	No	3624.982642	0.3	430	1208.327547	low bmd	overweight	60-70	<200%FPL
11	4989	3540	95308	2017-2018	osteopenia	-2.341666667	neck	2	143	64	Female	Non-Hispanic Black	2.13	Some College or AA degree	no	0	No	27.4	never	mild	4145.158226	1	388	1381.719409	low bmd	overweight	60-70	>=200%FPL
13	4077	431	74909	2013-2014	osteoporosis	-2.683333333	neck	2	106	64	Male	Other	1.25	High School Grad/GED or Equivalent	no	0	No	24.8	former	No	4314.533458	4.5	926	1438.177819	low bmd	healthyweight	60-70	<200%FPL
25	5058	3799	96242	2017-2018	normal	1.475	neck	2	146	64	Male	Non-Hispanic Black	0.71	Less Than 9th Grade	no	0	No	23.7	now	heavy	5186.384131	3.4	1171	1728.79471	normal	healthyweight	60-70	<200%FPL
26	4931	3263	94162	2017-2018	normal	-0.541666667	neck	2	141	64	Male	Other	0.48	Less Than 9th Grade	no	0	No	24	never	No	5226.423153	2.1	168	1742.141051	normal	healthyweight	60-70	<200%FPL
84	4908	3158	93795	2017-2018	osteopenia	-1.241666667	neck	1	147	64	Male	Non-Hispanic Black	2.43	9-11th Grade (Includes 12th grade with no diploma)	no	0	No	15.7	now	mild	7240.60182	1.9	580	2413.53394	low bmd	underweight	60-70	>=200%FPL
94	5232	4548	99313	2017-2018	osteoporosis	-2.641666667	neck	2	139	64	Female	Non-Hispanic White	2.57	High School Grad/GED or Equivalent	no	0	No	24.6	never	No	7517.649244	6.7	1296	2505.883081	low bmd	healthyweight	60-70	>=200%FPL
152	3982	128	73926	2013-2014	normal	-0.541666667	neck	1	118	64	Male	Mexican	3.33	High School Grad/GED or Equivalent	no	0	No	30.9	never	mild	9155.871251	13.3	1918	3051.957084	normal	obesity class1	60-70	>=200%FPL
227	4345	1344	77966	2013-2014	normal	-0.366666667	neck	1	108	64	Male	Other	1.93	Some College or AA degree	no	0	No	28	now	No	10833.76086	6.3	786	3611.25362	normal	overweight	60-70	<200%FPL
229	5308	4864	100745	2017-2018	normal	1.008333333	neck	1	135	64	Male	Mexican	1.22	Less Than 9th Grade	no	0	No	29.4	never	mild	10839.71783	1.4	1005	3613.239277	normal	overweight	60-70	<200%FPL
243	4737	2614	82047	2013-2014	normal	-0.966666667	neck	1	114	64	Male	Non-Hispanic White	1.29	High School Grad/GED or Equivalent	no	0	No	24.7	former	heavy	11302.57007	2.3	239	3767.523355	normal	healthyweight	60-70	<200%FPL
329	4095	484	75118	2013-2014	normal	-0.925	neck	2	118	64	Female	Non-Hispanic Black	3.3	Some College or AA degree	no	0	No	34.3	now	mild	13764.74792	1.2	84	4588.249308	normal	obesity class1	60-70	>=200%FPL
348	4814	2837	82826	2013-2014	normal	1.083333333	neck	2	108	64	Male	Other	5	College Graduate or above	no	0	No	29.1	never	mild	14202.55698	1.4	304	4734.185659	normal	overweight	60-70	>=200%FPL
382	4928	3247	94108	2017-2018	normal	-0.133333333	neck	1	148	64	Male	Mexican	1.72	Less Than 9th Grade	no	0	No	26.4	former	moderate	15367.10514	3.2	454	5122.368381	normal	overweight	60-70	<200%FPL
446	3963	68	73746	2013-2014	osteopenia	-2.175	neck	1	117	64	Female	Non-Hispanic White	1.22	Some College or AA degree	no	0	No	19.1	now	moderate	18288.45199	10.7	2185	6096.150664	low bmd	healthyweight	60-70	<200%FPL
477	4164	726	75962	2013-2014	normal	-0.158333333	neck	2	106	64	Male	Mexican	1.26	Less Than 9th Grade	no	0	No	30.7	never	No	20233.58554	0.1	445	6744.528513	normal	obesity class1	60-70	<200%FPL
500	5060	3808	96293	2017-2018	osteopenia	-1.516666667	neck	1	148	64	Male	Other	0.35	College Graduate or above	no	0	No	26.2	now	No	22643.1772	1.3	1307	7547.725734	low bmd	overweight	60-70	<200%FPL
507	4138	637	75669	2013-2014	osteopenia	-1	neck	1	118	64	Male	Other	5	College Graduate or above	no	0	No	22.2	never	No	23625.20079	5.5	1392	7875.066929	normal	healthyweight	60-70	>=200%FPL
564	5186	4302	98299	2017-2018	normal	-0.791666667	neck	2	135	64	Male	Other	1.54	High School Grad/GED or Equivalent	no	0	No	28.9	former	No	29667.63958	3.3	312	9889.213194	normal	overweight	60-70	<200%FPL
571	5275	4722	100085	2017-2018	normal	-0.333333333	neck	1	142	64	Male	Non-Hispanic White	2.28	9-11th Grade (Includes 12th grade with no diploma)	no	0	No	29.7	former	No	30500.59915	8.3	1100	10166.86638	normal	overweight	60-70	>=200%FPL
585	3964	72	73760	2013-2014	osteopenia	-1.491666667	neck	2	115	64	Male	Non-Hispanic White	1.27	High School Grad/GED or Equivalent	no	0	No	21.3	now	mild	32086.78663	1.3	288	10695.59554	low bmd	healthyweight	60-70	<200%FPL
599	4640	2306	81039	2013-2014	normal	0.191666667	neck	2	108	64	Male	Non-Hispanic Black	0.84	College Graduate or above	no	0	No	31.7	never	No	33362.91965	2.2	439	11120.97322	normal	obesity class1	60-70	<200%FPL
603	4815	2846	82845	2013-2014	osteopenia	-1.666666667	neck	2	118	64	Male	Other	5	College Graduate or above	no	0	No	19.5	never	mild	34186.9317	0	480	11395.6439	low bmd	healthyweight	60-70	>=200%FPL
666	5156	4202	97817	2017-2018	osteoporosis	-3	neck	1	148	64	Female	Other	0.35	High School Grad/GED or Equivalent	no	0	No	19.3	never	mild	40183.26126	0.9	636	13394.42042	low bmd	healthyweight	60-70	<200%FPL
671	4967	3417	94831	2017-2018	osteoporosis	-3.233333333	neck	1	145	64	Female	Non-Hispanic White	2.65	9-11th Grade (Includes 12th grade with no diploma)	no	0	No	20.3	now	No	40651.05305	0	173	13550.35102	low bmd	healthyweight	60-70	>=200%FPL
682	4033	275	74383	2013-2014	normal	0.083333333	neck	2	108	64	Male	Other	4.19	Some College or AA degree	no	0	No	29.7	never	No	42158.09298	5.5	822	14052.69766	normal	overweight	60-70	>=200%FPL
692	4951	3338	94479	2017-2018	osteopenia	-1.691666667	neck	1	146	64	Female	Non-Hispanic White	0.91	High School Grad/GED or Equivalent	no	0	No	33	former	No	43600.51688	1.1	468	14533.50563	low bmd	obesity class1	60-70	<200%FPL
724	4840	2940	83124	2013-2014	normal	0.825	neck	2	107	64	Male	Non-Hispanic White	0.97	Some College or AA degree	no	0	No	36.4	former	No	46268.2866	0.1	1147	15422.7622	normal	obesity class2	60-70	<200%FPL
745	5141	4155	97618	2017-2018	normal	-0.816666667	neck	1	148	64	Male	Mexican	5	College Graduate or above	no	0	No	29.9	former	mild	48494.32352	2.7	997	16164.77451	normal	overweight	60-70	>=200%FPL
773	4551	2063	80252	2013-2014	normal	-0.933333333	neck	2	109	64	Female	Non-Hispanic White	3.17	Some College or AA degree	no	0	No	20.3	now	moderate	52417.05741	12.5	1786	17472.35247	normal	healthyweight	60-70	>=200%FPL
958	4838	2934	83111	2013-2014	normal	-0.833333333	neck	2	118	64	Female	Other	1.72	High School Grad/GED or Equivalent	no	0	No	22.5	never	No	101621.1618	4.5	690	33873.72059	normal	healthyweight	60-70	<200%FPL
976	5054	3784	96179	2017-2018	normal	-0.958333333	neck	2	135	64	Male	Non-Hispanic White	5	High School Grad/GED or Equivalent	no	0	No	28.6	former	mild	135377.8915	2.1	546	45125.96384	normal	overweight	60-70	>=200%FPL
1040	4904	3137	93723	2017-2018	normal	0.458333333	neck	1	140	64	Male	Non-Hispanic White	3.69	College Graduate or above	no	0	No	22.4	never	No	272915.9909	4.2	1026	90971.99695	normal	healthyweight	60-70	>=200%FPL
1079	246	5320	102637	2017-2018	normal	-0.35	neck	1	144	64	Male	Non-Hispanic Black	3.55	College Graduate or above	yes	1	clopidogrel	32.3	never	No	6784.676389	8.7	2019	2261.558796	normal	obesity class1	60-70	>=200%FPL
1082	141	3226	94043	2017-2018	osteopenia	-2.2	neck	2	138	64	Male	Other	5	College Graduate or above	yes	2	aspirin;;;clopidogrel	22.2	now	mild	7340.571381	2.6	443	2446.857127	low bmd	healthyweight	60-70	>=200%FPL
1096	19	386	74747	2013-2014	osteopenia	-1.208333333	neck	1	118	64	Female	Other	0.87	9-11th Grade (Includes 12th grade with no diploma)	yes	1	clopidogrel	20.3	never	mild	11396.85564	0.9	317	3798.951878	low bmd	healthyweight	60-70	<200%FPL
1125	148	3391	94711	2017-2018	osteoporosis	-2.6	neck	1	142	64	Female	Non-Hispanic White	2.17	Some College or AA degree	yes	1	clopidogrel	41.4	former	No	16500.09759	3.7	386	5500.03253	low bmd	obesity class3	60-70	>=200%FPL
1126	232	5052	101510	2017-2018	normal	-0.783333333	neck	1	139	64	Male	Other	2.99	Some College or AA degree	yes	1	aspirin	26.5	former	No	16584.66413	4.2	1492	5528.221377	normal	overweight	60-70	>=200%FPL
1148	191	4365	98602	2017-2018	osteopenia	-2.175	neck	2	135	64	Female	Mexican	0.99	College Graduate or above	yes	1	clopidogrel	33.8	never	No	21818.8546	2.9	735	7272.951532	low bmd	obesity class1	60-70	<200%FPL
1165	5	139	73975	2013-2014	osteoporosis	-2.816666667	neck	2	115	64	Female	Non-Hispanic White	1.02	Some College or AA degree	yes	1	clopidogrel	25.4	now	heavy	28289.32183	1.5	293	9429.773945	low bmd	overweight	60-70	<200%FPL
1172	86	1945	79915	2013-2014	normal	-0.891666667	neck	1	107	64	Male	Mexican	3.09	Some College or AA degree	yes	1	aspirin	27	never	mild	30696.14899	2.2	665	10232.04966	normal	overweight	60-70	>=200%FPL
3	5080	3894	96633	2017-2018	normal	-0.791666667	neck	2	148	65	Male	Non-Hispanic Black	0.15	9-11th Grade (Includes 12th grade with no diploma)	no	0	No	27.6	now	moderate	3274.63946	2.7	546	1091.546487	normal	overweight	60-70	<200%FPL
16	5393	5309	102606	2017-2018	normal	-0.516666667	neck	1	141	65	Male	Non-Hispanic Black	2.82	High School Grad/GED or Equivalent	no	0	No	20.6	now	mild	4434.288275	4.2	1322	1478.096092	normal	healthyweight	60-70	>=200%FPL
44	4775	2701	82351	2013-2014	normal	-0.791666667	neck	2	110	65	Male	Non-Hispanic Black	1.15	9-11th Grade (Includes 12th grade with no diploma)	no	0	No	24.9	now	heavy	6076.098355	4.6	388	2025.366118	normal	healthyweight	60-70	<200%FPL
83	4205	837	76335	2013-2014	osteopenia	-1.275	neck	2	114	65	Male	Non-Hispanic Black	2.61	College Graduate or above	no	0	No	29.1	now	mild	7193.995254	25.7	2218	2397.998418	low bmd	overweight	60-70	>=200%FPL
88	4861	2985	83272	2013-2014	normal	-0.066666667	neck	2	110	65	Female	Mexican	0.86	Less Than 9th Grade	no	0	No	27	never	No	7338.056976	3.9	996	2446.018992	normal	overweight	60-70	<200%FPL
193	4109	516	75222	2013-2014	osteopenia	-1.591666667	neck	2	106	65	Female	Other	5	College Graduate or above	no	0	No	26.7	never	No	10026.43853	2.6	586	3342.146175	low bmd	overweight	60-70	>=200%FPL
194	4412	1575	78757	2013-2014	normal	-0.35	neck	1	106	65	Male	Mexican	1.43	Less Than 9th Grade	no	0	No	33.2	former	heavy	10028.54373	4.7	321	3342.84791	normal	obesity class1	60-70	<200%FPL
222	4285	1113	77223	2013-2014	osteopenia	-1.608333333	neck	1	104	65	Female	Other	1.54	Some College or AA degree	no	0	No	19	now	No	10717.71065	6.1	1099	3572.570216	low bmd	healthyweight	60-70	<200%FPL
375	5105	3988	96964	2017-2018	osteoporosis	-2.75	neck	2	136	65	Female	Non-Hispanic Black	5	Some College or AA degree	no	0	No	27.3	former	moderate	15067.6313	0	232	5022.543766	low bmd	overweight	60-70	>=200%FPL
380	5257	4645	99702	2017-2018	osteopenia	-1.325	neck	1	144	65	Male	Non-Hispanic Black	0.7	High School Grad/GED or Equivalent	no	0	No	20.2	former	No	15341.91051	0	9	5113.970169	low bmd	healthyweight	60-70	<200%FPL
430	5196	4362	98598	2017-2018	osteopenia	-2.058333333	neck	2	145	65	Male	Non-Hispanic Black	0.7	9-11th Grade (Includes 12th grade with no diploma)	no	0	No	22.1	now	No	17294.79414	19.4	4205	5764.93138	low bmd	healthyweight	60-70	<200%FPL
471	4589	2156	80537	2013-2014	normal	0.908333333	neck	1	114	65	Male	Non-Hispanic Black	1.7	9-11th Grade (Includes 12th grade with no diploma)	no	0	No	26.2	now	mild	19985.1462	2.9	1122	6661.7154	normal	overweight	60-70	<200%FPL
493	5031	3712	95924	2017-2018	normal	0.716666667	neck	1	135	65	Female	Non-Hispanic Black	3.08	Some College or AA degree	no	0	No	36.9	never	mild	22005.99876	6.7	1018	7335.33292	normal	obesity class2	60-70	>=200%FPL
625	4369	1447	78297	2013-2014	osteopenia	-1.25	neck	1	109	65	Female	Mexican	1.64	Some College or AA degree	no	0	No	28.9	never	No	36064.50628	0.6	892	12021.50209	low bmd	overweight	60-70	<200%FPL
816	4782	2714	82384	2013-2014	normal	-0.991666667	neck	2	106	65	Female	Non-Hispanic White	5	College Graduate or above	no	0	No	31.1	never	moderate	58828.23632	1.7	422	19609.41211	normal	obesity class1	60-70	>=200%FPL
904	4515	1925	79853	2013-2014	normal	-0.85	neck	2	106	65	Male	Non-Hispanic White	5	College Graduate or above	no	0	No	23.7	never	mild	74260.19679	8.4	1752	24753.39893	normal	healthyweight	60-70	>=200%FPL
974	4452	1700	79165	2013-2014	osteopenia	-2.016666667	neck	1	112	65	Female	Non-Hispanic White	3.05	Some College or AA degree	no	0	No	21.8	former	No	122872.8287	2	308	40957.60957	low bmd	healthyweight	60-70	>=200%FPL
1077	174	4041	97181	2017-2018	osteopenia	-2.033333333	neck	1	137	65	Male	Other	1.87	Less Than 9th Grade	yes	1	clopidogrel	28.8	never	mild	6113.90203	2.4	547	2037.967343	low bmd	overweight	60-70	<200%FPL
1078	14	314	74536	2013-2014	normal	1.225	neck	1	111	65	Male	Other	1.93	Some College or AA degree	yes	1	aspirin	28.2	former	No	6182.985994	22.1	534	2060.995331	normal	overweight	60-70	<200%FPL
1150	90	2030	80136	2013-2014	osteopenia	-1.733333333	neck	2	118	65	Male	Mexican	0.36	High School Grad/GED or Equivalent	yes	1	aspirin	29.4	former	mild	22047.65236	1.8	996	7349.217452	low bmd	overweight	60-70	<200%FPL
1156	213	4791	100412	2017-2018	normal	-0.525	neck	1	137	65	Female	Mexican	1	Less Than 9th Grade	yes	1	aspirin	29.6	never	No	23294.92831	0.3	1027	7764.976104	normal	overweight	60-70	<200%FPL
1159	84	1905	79812	2013-2014	normal	-0.025	neck	1	113	65	Male	Non-Hispanic White	1.01	Less Than 9th Grade	yes	1	clopidogrel	39.4	never	mild	23969.64208	3.7	425	7989.880693	normal	obesity class2	60-70	<200%FPL
1237	248	5372	102800	2017-2018	osteopenia	-1.433333333	neck	2	138	65	Male	Non-Hispanic White	5	9-11th Grade (Includes 12th grade with no diploma)	yes	1	cilostazol	23.6	former	No	133939.4454	5.5	1290	44646.48179	low bmd	healthyweight	60-70	>=200%FPL
7	5219	4493	99087	2017-2018	normal	0.291666667	neck	2	137	66	Male	Other	1.81	Less Than 9th Grade	no	0	No	25.2	former	No	3682.60664	0	77	1227.535547	normal	overweight	60-70	<200%FPL
14	4927	3229	94049	2017-2018	normal	0.683333333	neck	1	139	66	Female	Non-Hispanic Black	1.02	Some College or AA degree	no	0	No	58.7	never	moderate	4388.843458	3.6	914	1462.947819	normal	obesity class3	60-70	<200%FPL
23	5385	5269	102455	2017-2018	osteopenia	-1.133333333	neck	1	147	66	Male	Non-Hispanic Black	3.69	High School Grad/GED or Equivalent	no	0	No	26.2	never	No	5090.830669	0	273	1696.943556	low bmd	overweight	60-70	>=200%FPL
59	5075	3874	96540	2017-2018	osteopenia	-1.533333333	neck	2	148	66	Male	Other	1.07	Some College or AA degree	no	0	No	23.6	never	No	6560.067742	5	1252	2186.689247	low bmd	healthyweight	60-70	<200%FPL
76	5368	5161	101917	2017-2018	normal	0.433333333	neck	1	146	66	Male	Other	2.2	Some College or AA degree	no	0	No	30.9	former	mild	7025.048821	4.6	1119	2341.68294	normal	obesity class1	60-70	>=200%FPL
113	5336	5033	101455	2017-2018	osteopenia	-2.408333333	neck	1	134	66	Female	Other	0.9	Less Than 9th Grade	no	0	No	42	never	mild	7957.042283	3.5	830	2652.347428	low bmd	obesity class3	60-70	<200%FPL
141	4429	1614	78903	2013-2014	normal	0.85	neck	2	110	66	Male	Mexican	1.62	Less Than 9th Grade	no	0	No	32.2	former	moderate	8797.565207	4.3	826	2932.521736	normal	obesity class1	60-70	<200%FPL
268	4819	2865	82898	2013-2014	osteopenia	-1.366666667	neck	1	107	66	Male	Mexican	0.7	Less Than 9th Grade	no	0	No	25.8	former	mild	11908.8916	0.4	494	3969.630533	low bmd	overweight	60-70	<200%FPL
297	4917	3198	93945	2017-2018	normal	-0.258333333	neck	2	146	66	Male	Non-Hispanic Black	1.4	9-11th Grade (Includes 12th grade with no diploma)	no	0	No	23.2	never	No	12686.6426	6.1	1261	4228.880867	normal	healthyweight	60-70	<200%FPL
355	5140	4153	97609	2017-2018	normal	-0.308333333	neck	1	137	66	Male	Other	0.75	Some College or AA degree	no	0	No	25.1	now	No	14448.13191	1.9	1162	4816.043971	normal	overweight	60-70	<200%FPL
459	5011	3641	95675	2017-2018	normal	-0.116666667	neck	2	134	66	Male	Other	0.99	Less Than 9th Grade	no	0	No	30.4	never	heavy	19419.52047	0.2	245	6473.17349	normal	obesity class1	60-70	<200%FPL
488	4971	3442	94922	2017-2018	normal	-0.683333333	neck	1	139	66	Male	Non-Hispanic Black	2.07	Some College or AA degree	no	0	No	23.2	former	mild	21209.36794	1.7	419	7069.789312	normal	healthyweight	60-70	>=200%FPL
524	5026	3697	95869	2017-2018	normal	0.591666667	neck	2	137	66	Male	Non-Hispanic Black	1.65	Less Than 9th Grade	no	0	No	26.3	former	mild	24888.64499	73	205	8296.214998	normal	overweight	60-70	<200%FPL
559	5345	5075	101605	2017-2018	osteopenia	-1.708333333	neck	1	145	66	Male	Non-Hispanic White	1.49	Some College or AA degree	no	0	No	24.2	never	No	29043.69561	4.6	800	9681.23187	low bmd	healthyweight	60-70	<200%FPL
604	5248	4611	99548	2017-2018	osteopenia	-1.241666667	neck	1	137	66	Male	Mexican	2.16	High School Grad/GED or Equivalent	no	0	No	26.2	never	No	34188.29889	3.4	1449	11396.09963	low bmd	overweight	60-70	>=200%FPL
612	5024	3682	95822	2017-2018	normal	-0.491666667	neck	1	148	66	Male	Other	3.23	College Graduate or above	no	0	No	23.4	never	mild	34770.79659	0	445	11590.26553	normal	healthyweight	60-70	>=200%FPL
622	4598	2181	80595	2013-2014	osteopenia	-2.35	neck	1	108	66	Female	Mexican	1.16	High School Grad/GED or Equivalent	no	0	No	21.3	never	heavy	35715.95089	4.7	811	11905.31696	low bmd	healthyweight	60-70	<200%FPL
852	4683	2407	81357	2013-2014	osteopenia	-2.025	neck	1	114	66	Female	Non-Hispanic White	1.22	Some College or AA degree	no	0	No	28.4	never	mild	64097.47039	1.2	660	21365.82346	low bmd	overweight	60-70	<200%FPL
876	3989	146	73999	2013-2014	osteopenia	-2.158333333	neck	1	104	66	Male	Non-Hispanic White	5	College Graduate or above	no	0	No	26.2	never	mild	67833.05802	1.3	557	22611.01934	low bmd	overweight	60-70	>=200%FPL
975	5364	5149	101870	2017-2018	osteopenia	-2.025	neck	1	143	66	Female	Non-Hispanic White	5	College Graduate or above	no	0	No	25.3	never	No	123033.497	0.2	746	41011.16565	low bmd	overweight	60-70	>=200%FPL
994	5249	4617	99580	2017-2018	osteopenia	-1.1	neck	2	146	66	Male	Non-Hispanic White	2.03	9-11th Grade (Includes 12th grade with no diploma)	no	0	No	26.8	former	No	162774.0601	1.3	538	54258.02005	low bmd	overweight	60-70	>=200%FPL
1075	160	3673	95773	2017-2018	normal	-0.908333333	neck	1	136	66	Female	Non-Hispanic Black	1.63	High School Grad/GED or Equivalent	yes	1	aspirin	36.5	now	No	5636.509351	2.5	520	1878.83645	normal	obesity class2	60-70	<200%FPL
1086	120	2899	82990	2013-2014	normal	0.125	neck	1	109	66	Male	Mexican	1.1	Less Than 9th Grade	yes	1	aspirin	26.6	former	No	8300.76109	2.6	663	2766.920363	normal	overweight	60-70	<200%FPL
1099	63	1425	78200	2013-2014	normal	-0.325	neck	2	117	66	Female	Non-Hispanic Black	2.23	High School Grad/GED or Equivalent	yes	1	clopidogrel	22.7	now	No	11756.65024	0.7	475	3918.883412	normal	healthyweight	60-70	>=200%FPL
1118	116	2753	82542	2013-2014	normal	0.175	neck	1	111	66	Male	Mexican	1.02	Less Than 9th Grade	yes	1	clopidogrel	27.6	former	No	14935.67107	4.4	1081	4978.557023	normal	overweight	60-70	<200%FPL
1133	31	588	75495	2013-2014	normal	1.116666667	neck	2	115	66	Male	Non-Hispanic Black	0.86	9-11th Grade (Includes 12th grade with no diploma)	yes	2	aspirin;;;clopidogrel	43.1	never	No	18354.69919	4.1	898	6118.233063	normal	obesity class3	60-70	<200%FPL
1136	115	2735	82446	2013-2014	normal	-0.241666667	neck	2	109	66	Male	Non-Hispanic White	1.59	High School Grad/GED or Equivalent	yes	1	clopidogrel	32.7	former	No	18968.24254	7.2	961	6322.747513	normal	obesity class1	60-70	<200%FPL
10	5319	4917	101001	2017-2018	normal	-0.741666667	neck	2	145	67	Male	Non-Hispanic Black	2.07	Some College or AA degree	no	0	No	33.2	never	mild	4110.095515	3.7	1509	1370.031838	normal	obesity class1	60-70	>=200%FPL
31	4618	2229	80754	2013-2014	normal	0.45	neck	1	106	67	Male	Mexican	1.38	High School Grad/GED or Equivalent	no	0	No	35.1	never	No	5489.710551	9.2	1549	1829.903517	normal	obesity class2	60-70	<200%FPL
35	5293	4796	100433	2017-2018	osteopenia	-1.85	neck	1	135	67	Male	Other	0.81	College Graduate or above	no	0	No	27	never	mild	5697.036668	5.6	1301	1899.012223	low bmd	overweight	60-70	<200%FPL
78	5009	3632	95645	2017-2018	osteopenia	-1.783333333	neck	2	136	67	Female	Mexican	1.46	Less Than 9th Grade	no	0	No	25	never	No	7079.572762	1	209	2359.857587	low bmd	overweight	60-70	<200%FPL
172	4432	1621	78918	2013-2014	osteopenia	-1.066666667	neck	2	106	67	Male	Other	5	High School Grad/GED or Equivalent	no	0	No	25.7	never	mild	9709.066205	1.2	533	3236.355402	low bmd	overweight	60-70	>=200%FPL
176	5139	4150	97605	2017-2018	osteoporosis	-2.925	neck	1	146	67	Female	Non-Hispanic White	2.49	Some College or AA degree	no	0	No	24.8	now	No	9782.531435	2.5	548	3260.843812	low bmd	healthyweight	60-70	>=200%FPL
207	4675	2382	81283	2013-2014	osteoporosis	-2.875	neck	1	106	67	Female	Mexican	2.58	Less Than 9th Grade	no	0	No	21.2	never	mild	10400.21212	7.1	1525	3466.737374	low bmd	healthyweight	60-70	>=200%FPL
281	4471	1768	79358	2013-2014	osteopenia	-1.133333333	neck	1	105	67	Male	Non-Hispanic Black	5	College Graduate or above	no	0	No	30.8	former	mild	12301.34672	3.3	1039	4100.448906	low bmd	obesity class1	60-70	>=200%FPL
287	4843	2946	83146	2013-2014	normal	-0.983333333	neck	2	108	67	Male	Other	1.72	9-11th Grade (Includes 12th grade with no diploma)	no	0	No	28.8	former	mild	12435.91119	1.1	585	4145.303731	normal	overweight	60-70	<200%FPL
315	4157	708	75911	2013-2014	normal	-0.475	neck	2	117	67	Male	Non-Hispanic Black	4.28	High School Grad/GED or Equivalent	no	0	No	21.6	never	mild	13269.06508	7.2	1286	4423.021692	normal	healthyweight	60-70	>=200%FPL
357	4330	1300	77832	2013-2014	osteopenia	-1.425	neck	2	108	67	Female	Other	1.72	9-11th Grade (Includes 12th grade with no diploma)	no	0	No	32.6	never	mild	14469.58032	0.9	312	4823.193441	low bmd	obesity class1	60-70	<200%FPL
363	5361	5139	101823	2017-2018	osteopenia	-1.2	neck	2	147	67	Male	Non-Hispanic Black	1.46	High School Grad/GED or Equivalent	no	0	No	28.2	former	No	14655.07551	0.4	103	4885.025171	low bmd	overweight	60-70	<200%FPL
393	4317	1243	77634	2013-2014	osteopenia	-2.341666667	neck	2	118	67	Female	Mexican	0.32	College Graduate or above	no	0	No	30.3	never	No	15888.7476	0.2	300	5296.249201	low bmd	obesity class1	60-70	<200%FPL
440	4382	1480	78435	2013-2014	normal	0.975	neck	1	104	67	Male	Non-Hispanic Black	4.25	9-11th Grade (Includes 12th grade with no diploma)	no	0	No	31.2	former	No	17883.70762	3.6	162	5961.235873	normal	obesity class1	60-70	>=200%FPL
452	4049	335	74589	2013-2014	normal	-0.641666667	neck	2	104	67	Male	Non-Hispanic White	1.27	College Graduate or above	no	0	No	21.2	never	mild	18639.46785	0.1	132	6213.155951	normal	healthyweight	60-70	<200%FPL
581	3961	60	73726	2013-2014	osteopenia	-1.4	neck	1	106	67	Female	Mexican	1.34	High School Grad/GED or Equivalent	no	0	No	23.6	never	mild	31846.79989	8.2	1362	10615.59996	low bmd	healthyweight	60-70	<200%FPL
611	4647	2322	81104	2013-2014	normal	0.108333333	neck	2	114	67	Female	Non-Hispanic Black	0.81	Some College or AA degree	no	0	No	16.8	now	No	34671.75473	1.5	296	11557.25158	normal	underweight	60-70	<200%FPL
924	5040	3744	96061	2017-2018	normal	-0.316666667	neck	2	140	67	Male	Non-Hispanic White	5	Some College or AA degree	no	0	No	26.8	now	mild	84774.12108	0.6	653	28258.04036	normal	overweight	60-70	>=200%FPL
1073	76	1693	79136	2013-2014	osteopenia	-1.55	neck	1	117	67	Female	Mexican	1.61	Some College or AA degree	yes	1	aspirin	38.5	now	heavy	5302.856556	1.6	465	1767.618852	low bmd	obesity class2	60-70	<200%FPL
1081	146	3278	94216	2017-2018	osteopenia	-2.466666667	neck	2	138	67	Female	Non-Hispanic Black	5	College Graduate or above	yes	1	clopidogrel	30.2	never	No	7298.18763	2.4	415	2432.72921	low bmd	obesity class1	60-70	>=200%FPL
1104	129	3103	83650	2013-2014	osteoporosis	-3.175	neck	2	107	67	Female	Other	2.19	Less Than 9th Grade	yes	1	clopidogrel	23.9	never	No	13155.24178	1.3	613	4385.080594	low bmd	healthyweight	60-70	>=200%FPL
1121	197	4455	98916	2017-2018	normal	1.6	neck	1	147	67	Male	Non-Hispanic Black	2.49	College Graduate or above	yes	1	clopidogrel	20.6	former	mild	15206.88859	1.4	1006	5068.962863	normal	healthyweight	60-70	>=200%FPL
1138	81	1799	79441	2013-2014	normal	0.716666667	neck	2	116	67	Female	Non-Hispanic Black	0.56	9-11th Grade (Includes 12th grade with no diploma)	yes	1	clopidogrel	39.7	now	moderate	19593.67559	0.5	155	6531.225197	normal	obesity class2	60-70	<200%FPL
1184	32	593	75505	2013-2014	osteopenia	-1.941666667	neck	1	112	67	Male	Non-Hispanic White	5	College Graduate or above	yes	1	clopidogrel	23.9	never	mild	38382.32358	4.5	956	12794.10786	low bmd	healthyweight	60-70	>=200%FPL
1185	247	5338	102696	2017-2018	osteopenia	-1	neck	1	136	67	Male	Non-Hispanic Black	3.62	Some College or AA degree	yes	1	clopidogrel	31.2	former	heavy	38612.994	3.5	1223	12870.998	normal	obesity class1	60-70	>=200%FPL
1213	47	1065	77067	2013-2014	osteopenia	-1.758333333	neck	1	115	67	Female	Non-Hispanic White	3.03	College Graduate or above	yes	1	clopidogrel	21.5	now	No	61565.0437	0.5	489	20521.68123	low bmd	healthyweight	60-70	>=200%FPL
1228	106	2541	81814	2013-2014	normal	0.425	neck	1	112	67	Male	Non-Hispanic White	5	College Graduate or above	yes	1	prasugrel	28.8	never	moderate	91848.97907	0.8	149	30616.32636	normal	overweight	60-70	>=200%FPL
1247	134	3165	93812	2017-2018	normal	-0.858333333	neck	2	147	67	Male	Non-Hispanic White	5	College Graduate or above	yes	1	clopidogrel	31.1	former	mild	433091.5024	16.9	1702	144363.8341	normal	obesity class1	60-70	>=200%FPL
28	4877	3040	83450	2013-2014	normal	-0.508333333	neck	1	118	68	Male	Other	0.58	9-11th Grade (Includes 12th grade with no diploma)	no	0	No	29.4	never	No	5382.21676	4.6	555	1794.072253	normal	overweight	60-70	<200%FPL
43	4170	740	76010	2013-2014	normal	-0.408333333	neck	1	107	68	Male	Mexican	1.23	Less Than 9th Grade	no	0	No	24	never	mild	6055.822149	10	3008	2018.607383	normal	healthyweight	60-70	<200%FPL
45	4784	2722	82414	2013-2014	normal	1.116666667	neck	2	110	68	Male	Non-Hispanic Black	2.53	9-11th Grade (Includes 12th grade with no diploma)	no	0	No	28.6	former	heavy	6076.098355	4.9	590	2025.366118	normal	overweight	60-70	>=200%FPL
312	5200	4396	98699	2017-2018	osteopenia	-1.241666667	neck	1	134	68	Female	Other	4	High School Grad/GED or Equivalent	no	0	No	24.5	never	No	13154.97282	1.2	482	4384.990939	low bmd	healthyweight	60-70	>=200%FPL
406	4129	609	75572	2013-2014	osteopenia	-1.225	neck	1	111	68	Female	Mexican	0.27	Less Than 9th Grade	no	0	No	28.5	former	mild	16466.74683	0.1	346	5488.915611	low bmd	overweight	60-70	<200%FPL
706	4668	2369	81248	2013-2014	osteopenia	-2.191666667	neck	1	113	68	Female	Non-Hispanic White	1.08	High School Grad/GED or Equivalent	no	0	No	24.5	former	mild	44807.09714	7.3	999	14935.69905	low bmd	healthyweight	60-70	<200%FPL
743	5311	4885	100837	2017-2018	normal	-0.991666667	neck	2	137	68	Male	Non-Hispanic White	2.13	9-11th Grade (Includes 12th grade with no diploma)	no	0	No	25.8	never	No	48204.47295	3.6	917	16068.15765	normal	overweight	60-70	>=200%FPL
843	4750	2646	82162	2013-2014	osteoporosis	-2.583333333	neck	2	107	68	Male	Non-Hispanic White	3.89	Some College or AA degree	no	0	No	34.7	now	mild	63257.421	3.4	627	21085.807	low bmd	obesity class1	60-70	>=200%FPL
1037	5099	3944	96835	2017-2018	osteopenia	-1.708333333	neck	1	134	68	Female	Non-Hispanic White	5	College Graduate or above	no	0	No	26.9	never	moderate	266217.4449	1.2	681	88739.14831	low bmd	overweight	60-70	>=200%FPL
1041	5033	3718	95952	2017-2018	normal	0.291666667	neck	2	141	68	Male	Non-Hispanic White	5	College Graduate or above	no	0	No	27.9	now	mild	281074.2431	0.2	345	93691.41438	normal	overweight	60-70	>=200%FPL
1062	223	4895	100890	2017-2018	osteopenia	-2.141666667	neck	2	145	68	Female	Non-Hispanic Black	0.75	9-11th Grade (Includes 12th grade with no diploma)	yes	1	clopidogrel	30.3	never	moderate	3846.592022	6.9	1267	1282.197341	low bmd	obesity class1	60-70	<200%FPL
1101	60	1330	77922	2013-2014	normal	-0.041666667	neck	1	116	68	Male	Non-Hispanic White	1.48	Some College or AA degree	yes	1	clopidogrel	38.1	now	mild	12208.08474	3	732	4069.361579	normal	obesity class2	60-70	<200%FPL
1129	6	149	74003	2013-2014	normal	0.85	neck	1	115	68	Female	Non-Hispanic Black	0.77	High School Grad/GED or Equivalent	yes	1	clopidogrel	35	former	No	17957.48895	0	493	5985.829649	normal	obesity class2	60-70	<200%FPL
1164	154	3565	95397	2017-2018	normal	0.158333333	neck	1	146	68	Male	Non-Hispanic White	0.85	Less Than 9th Grade	yes	1	clopidogrel	28.4	former	No	28272.47769	1.1	376	9424.159228	normal	overweight	60-70	<200%FPL
1174	128	3066	83544	2013-2014	osteopenia	-1	neck	2	118	68	Male	Mexican	1.29	High School Grad/GED or Equivalent	yes	1	aspirin	29.6	former	mild	30732.66594	15.1	2166	10244.22198	normal	overweight	60-70	<200%FPL
1187	73	1647	78980	2013-2014	osteoporosis	-2.75	neck	1	109	68	Female	Non-Hispanic White	0.63	Some College or AA degree	yes	1	clopidogrel	22.2	now	No	41005.71349	4.4	511	13668.57116	low bmd	healthyweight	60-70	<200%FPL
1193	244	5304	102588	2017-2018	normal	-0.5	neck	1	140	68	Female	Non-Hispanic White	1.48	Some College or AA degree	yes	1	clopidogrel	29.9	now	heavy	46227.34777	1.5	367	15409.11592	normal	overweight	60-70	<200%FPL
1235	202	4627	99625	2017-2018	normal	1.216666667	neck	1	143	68	Male	Non-Hispanic White	5	College Graduate or above	yes	1	clopidogrel	28.3	never	No	130006.737	4.7	705	43335.57898	normal	overweight	60-70	>=200%FPL
1238	18	370	74702	2013-2014	normal	0.908333333	neck	1	115	68	Male	Non-Hispanic White	5	College Graduate or above	yes	1	clopidogrel	33.4	former	No	143869.7479	2.2	857	47956.58262	normal	obesity class1	60-70	>=200%FPL
192	5278	4741	100163	2017-2018	osteopenia	-1.408333333	neck	1	144	69	Female	Non-Hispanic Black	4.81	College Graduate or above	no	0	No	30	never	moderate	10012.81194	1.9	357	3337.603978	low bmd	obesity class1	60-70	>=200%FPL
344	5247	4610	99543	2017-2018	normal	0.341666667	neck	1	134	69	Male	Other	5	College Graduate or above	no	0	No	22.5	never	No	14051.2502	0.6	902	4683.750068	normal	healthyweight	60-70	>=200%FPL
451	4470	1767	79352	2013-2014	normal	0.208333333	neck	1	104	69	Male	Other	1.61	College Graduate or above	no	0	No	28	never	mild	18560.69827	1.7	253	6186.899424	normal	overweight	60-70	<200%FPL
483	5173	4270	98158	2017-2018	osteopenia	-2.191666667	neck	1	139	69	Male	Non-Hispanic Black	0.8	Some College or AA degree	no	0	No	19.1	now	mild	20867.90271	4.4	520	6955.96757	low bmd	healthyweight	60-70	<200%FPL
498	5197	4366	98603	2017-2018	osteopenia	-1.091666667	neck	1	148	69	Female	Other	4.43	Some College or AA degree	no	0	No	35	never	No	22520.42475	1.2	1149	7506.808251	low bmd	obesity class2	60-70	>=200%FPL
522	4216	863	76435	2013-2014	normal	2.45	neck	1	114	69	Female	Non-Hispanic Black	4.84	College Graduate or above	no	0	No	36.7	former	mild	24861.74678	3.9	766	8287.248927	normal	obesity class2	60-70	>=200%FPL
572	4280	1095	77171	2013-2014	osteopenia	-1.583333333	neck	1	106	69	Female	Other	1.59	9-11th Grade (Includes 12th grade with no diploma)	no	0	No	27.4	never	No	30725.7011	0.5	401	10241.90037	low bmd	overweight	60-70	<200%FPL
573	4166	728	75969	2013-2014	osteopenia	-1.083333333	neck	2	104	69	Male	Other	3.81	High School Grad/GED or Equivalent	no	0	No	23.5	former	No	30806.95233	20	445	10268.98411	low bmd	healthyweight	60-70	>=200%FPL
801	5305	4853	100711	2017-2018	osteopenia	-1.333333333	neck	1	134	69	Female	Non-Hispanic White	5	College Graduate or above	no	0	No	23.3	former	moderate	56313.74936	4.8	943	18771.24979	low bmd	healthyweight	60-70	>=200%FPL
820	4839	2935	83114	2013-2014	normal	2.841666667	neck	2	104	69	Male	Non-Hispanic White	2.83	9-11th Grade (Includes 12th grade with no diploma)	no	0	No	28.8	former	mild	59334.86667	4.5	1018	19778.28889	normal	overweight	60-70	>=200%FPL
861	4274	1063	77063	2013-2014	normal	-0.591666667	neck	2	112	69	Female	Non-Hispanic White	1.77	High School Grad/GED or Equivalent	no	0	No	30.7	never	No	65478.40586	2.8	547	21826.13529	normal	obesity class1	60-70	<200%FPL
1011	4518	1934	79885	2013-2014	normal	-0.675	neck	2	112	69	Male	Non-Hispanic White	1.03	Some College or AA degree	no	0	No	29.4	now	moderate	193107.845	8.7	845	64369.28167	normal	overweight	60-70	<200%FPL
1047	4993	3556	95360	2017-2018	normal	-0.275	neck	1	135	69	Male	Non-Hispanic White	2.92	High School Grad/GED or Equivalent	no	0	No	25.5	former	No	316684.4109	0	519	105561.4703	normal	overweight	60-70	>=200%FPL
1122	178	4163	97666	2017-2018	normal	-0.525	neck	1	139	69	Male	Non-Hispanic Black	5	College Graduate or above	yes	1	clopidogrel	32.8	now	mild	15221.60502	3.4	732	5073.868338	normal	obesity class1	60-70	>=200%FPL
1130	143	3237	94073	2017-2018	normal	0.833333333	neck	1	145	69	Male	Other	3.78	9-11th Grade (Includes 12th grade with no diploma)	yes	1	clopidogrel	34.9	former	mild	18032.04131	12.5	2351	6010.680438	normal	obesity class1	60-70	>=200%FPL
1169	181	4214	97891	2017-2018	normal	-0.9	neck	1	141	69	Male	Other	5	College Graduate or above	yes	1	clopidogrel	23.3	never	mild	29097.00046	0.9	309	9699.000153	normal	healthyweight	60-70	>=200%FPL
1171	44	917	76615	2013-2014	normal	-0.825	neck	1	115	69	Male	Non-Hispanic White	1.81	9-11th Grade (Includes 12th grade with no diploma)	yes	1	clopidogrel	22.6	former	No	29867.44248	6.9	1052	9955.814159	normal	healthyweight	60-70	<200%FPL
1178	241	5136	101811	2017-2018	osteopenia	-1.658333333	neck	1	139	69	Male	Other	0.4	Some College or AA degree	yes	1	cilostazol	27.9	never	heavy	34582.69265	5.1	565	11527.56422	low bmd	overweight	60-70	<200%FPL
75	4938	3283	94253	2017-2018	normal	0.008333333	neck	2	148	70	Female	Other	1.03	Some College or AA degree	no	0	No	36.8	never	mild	7007.637983	0.5	737	2335.879328	normal	obesity class2	70-80	<200%FPL
137	5382	5231	102266	2017-2018	osteoporosis	-3.6	neck	1	139	70	Female	Non-Hispanic Black	2.16	Some College or AA degree	no	0	No	20	never	No	8704.17124	0.4	268	2901.390413	low bmd	healthyweight	70-80	>=200%FPL
450	4986	3520	95214	2017-2018	normal	2.15	neck	1	143	70	Male	Non-Hispanic Black	1.29	Some College or AA degree	no	0	No	26.3	former	No	18541.34034	35.4	1171	6180.446779	normal	overweight	70-80	<200%FPL
494	5107	4005	97031	2017-2018	normal	-0.275	neck	1	141	70	Male	Non-Hispanic Black	4.16	9-11th Grade (Includes 12th grade with no diploma)	no	0	No	30.1	former	mild	22190.56845	0.7	799	7396.85615	normal	obesity class1	70-80	>=200%FPL
832	4553	2071	80274	2013-2014	osteopenia	-1.433333333	neck	1	106	70	Female	Non-Hispanic White	2.09	9-11th Grade (Includes 12th grade with no diploma)	no	0	No	21.5	never	No	61963.3767	6.1	1295	20654.4589	low bmd	healthyweight	70-80	>=200%FPL
1068	216	4829	100565	2017-2018	normal	-0.583333333	neck	2	139	70	Male	Non-Hispanic White	1.79	High School Grad/GED or Equivalent	yes	1	clopidogrel	27.8	now	mild	4990.937228	6.2	1403	1663.645743	normal	overweight	70-80	<200%FPL
1105	2	36	73666	2013-2014	osteopenia	-1.166666667	neck	2	106	70	Male	Other	3.81	College Graduate or above	yes	1	clopidogrel	26.3	former	No	13305.99661	2.1	222	4435.332204	low bmd	overweight	70-80	>=200%FPL
1110	10	233	74262	2013-2014	osteoporosis	-2.908333333	neck	1	114	70	Female	Non-Hispanic White	0.74	High School Grad/GED or Equivalent	yes	1	clopidogrel	27.4	former	No	14192.83221	11	1605	4730.944071	low bmd	overweight	70-80	<200%FPL
1115	89	2026	80124	2013-2014	normal	-0.191666667	neck	2	116	70	Male	Non-Hispanic White	1.03	High School Grad/GED or Equivalent	yes	1	clopidogrel	32.7	never	mild	14764.82759	8	769	4921.609196	normal	obesity class1	70-80	<200%FPL
1182	69	1571	78747	2013-2014	osteoporosis	-3.141666667	neck	1	115	70	Female	Non-Hispanic White	1.55	High School Grad/GED or Equivalent	yes	1	aspirin	26.3	never	mild	36718.76816	2.6	803	12239.58939	low bmd	overweight	70-80	<200%FPL
1191	12	263	74346	2013-2014	normal	-0.425	neck	1	112	70	Male	Non-Hispanic White	3.87	College Graduate or above	yes	1	clopidogrel	26.3	never	mild	43686.11629	6.9	1332	14562.03876	normal	overweight	70-80	>=200%FPL
1202	112	2704	82355	2013-2014	osteopenia	-2.241666667	neck	1	111	70	Female	Other	2.05	High School Grad/GED or Equivalent	yes	1	clopidogrel	27.4	former	moderate	53014.64312	0	343	17671.54771	low bmd	overweight	70-80	>=200%FPL
1207	79	1751	79310	2013-2014	osteopenia	-1.2	neck	2	113	70	Male	Non-Hispanic White	1.14	High School Grad/GED or Equivalent	yes	1	clopidogrel	26.6	never	mild	57907.83821	2.5	309	19302.61274	low bmd	overweight	70-80	<200%FPL
1229	195	4431	98838	2017-2018	osteoporosis	-2.675	neck	1	140	70	Female	Non-Hispanic White	1.85	High School Grad/GED or Equivalent	yes	2	aspirin;;;clopidogrel	23	now	moderate	96738.67464	1.8	393	32246.22488	low bmd	healthyweight	70-80	<200%FPL
1244	221	4886	100848	2017-2018	normal	-0.6	neck	1	141	70	Female	Non-Hispanic White	4.65	High School Grad/GED or Equivalent	yes	1	clopidogrel	37.7	never	mild	279746.2416	5.1	560	93248.74721	normal	obesity class2	70-80	>=200%FPL
96	3955	37	73670	2013-2014	osteopenia	-1.816666667	neck	1	109	71	Female	Mexican	0.87	Less Than 9th Grade	no	0	No	34.8	never	No	7570.451489	2.6	586	2523.48383	low bmd	obesity class1	70-80	<200%FPL
107	4523	1967	79970	2013-2014	normal	0.283333333	neck	1	116	71	Male	Non-Hispanic Black	1.04	High School Grad/GED or Equivalent	no	0	No	30.5	never	No	7763.420506	1.7	449	2587.806835	normal	obesity class1	70-80	<200%FPL
173	4713	2537	81798	2013-2014	normal	-0.15	neck	2	104	71	Male	Non-Hispanic White	1.8	College Graduate or above	no	0	No	40.8	never	mild	9727.686247	3.4	732	3242.562082	normal	obesity class3	70-80	<200%FPL
609	4671	2374	81262	2013-2014	osteopenia	-1.116666667	neck	1	112	71	Female	Non-Hispanic White	5	Some College or AA degree	no	0	No	29.3	never	mild	34505.9072	4.1	1355	11501.96907	low bmd	overweight	70-80	>=200%FPL
641	5180	4290	98257	2017-2018	osteopenia	-1.916666667	neck	1	141	71	Male	Non-Hispanic White	3.43	Some College or AA degree	no	0	No	20.3	now	mild	37104.63026	7.7	871	12368.21009	low bmd	healthyweight	70-80	>=200%FPL
683	4165	727	75964	2013-2014	osteopenia	-1.141666667	neck	1	104	71	Male	Non-Hispanic White	5	College Graduate or above	no	0	No	21.5	never	mild	42358.43928	37.3	1275	14119.47976	low bmd	healthyweight	70-80	>=200%FPL
1007	4999	3586	95480	2017-2018	osteoporosis	-2.55	neck	1	148	71	Male	Non-Hispanic White	5	College Graduate or above	no	0	No	27.3	never	mild	187649.3844	34.7	1852	62549.7948	low bmd	overweight	70-80	>=200%FPL
1032	5005	3621	95597	2017-2018	osteopenia	-1.05	neck	2	145	71	Male	Non-Hispanic White	5	College Graduate or above	no	0	No	33	former	heavy	252531.4289	5.9	1059	84177.14297	low bmd	obesity class1	70-80	>=200%FPL
1070	234	5064	101571	2017-2018	normal	0.258333333	neck	2	142	71	Male	Non-Hispanic Black	4.57	Some College or AA degree	yes	1	clopidogrel	27.9	never	No	5033.431369	0.3	1193	1677.810456	normal	overweight	70-80	>=200%FPL
1142	227	4968	101196	2017-2018	osteopenia	-1.166666667	neck	2	142	71	Female	Non-Hispanic Black	0.37	Some College or AA degree	yes	2	clopidogrel;;;cilostazol	28.1	now	moderate	20937.36079	0	322	6979.120263	low bmd	overweight	70-80	<200%FPL
1147	88	2025	80123	2013-2014	normal	-0.308333333	neck	1	109	71	Male	Non-Hispanic Black	2.87	High School Grad/GED or Equivalent	yes	1	clopidogrel	24.5	now	mild	21464.19983	3.8	1269	7154.733275	normal	healthyweight	70-80	>=200%FPL
1157	199	4521	99210	2017-2018	osteopenia	-1.775	neck	1	140	71	Male	Non-Hispanic White	1.48	Some College or AA degree	yes	1	clopidogrel	42.4	never	No	23362.48117	12.9	2640	7787.493724	low bmd	obesity class3	70-80	<200%FPL
1168	192	4390	98684	2017-2018	normal	0.125	neck	1	134	71	Male	Non-Hispanic White	5	High School Grad/GED or Equivalent	yes	1	clopidogrel	27.3	now	mild	28892.61023	4.6	1392	9630.870076	normal	overweight	70-80	>=200%FPL
1183	91	2097	80367	2013-2014	osteopenia	-2.225	neck	1	107	71	Female	Mexican	0.69	Less Than 9th Grade	yes	1	clopidogrel	29.4	former	No	38133.81061	0.8	220	12711.2702	low bmd	overweight	70-80	<200%FPL
1211	180	4198	97802	2017-2018	normal	-0.291666667	neck	2	139	71	Male	Non-Hispanic White	5	High School Grad/GED or Equivalent	yes	1	aspirin	34.4	never	mild	60487.13773	2.8	1009	20162.37924	normal	obesity class1	70-80	>=200%FPL
1215	225	4920	101010	2017-2018	osteopenia	-1.108333333	neck	2	139	71	Male	Non-Hispanic White	2.07	Some College or AA degree	yes	1	clopidogrel	31.7	former	mild	62268.05256	4.1	765	20756.01752	low bmd	obesity class1	70-80	>=200%FPL
140	4627	2283	80962	2013-2014	osteopenia	-1.891666667	neck	2	117	72	Female	Non-Hispanic Black	1.53	Some College or AA degree	no	0	No	30.7	never	mild	8789.035893	9	1486	2929.678631	low bmd	obesity class1	70-80	<200%FPL
408	4690	2450	81497	2013-2014	osteopenia	-2.316666667	neck	1	117	72	Female	Other	2.9	College Graduate or above	no	0	No	24.7	never	No	16517.65558	0	273	5505.885194	low bmd	healthyweight	70-80	>=200%FPL
874	4092	471	75068	2013-2014	osteopenia	-1.416666667	neck	2	109	72	Male	Other	1.46	Some College or AA degree	no	0	No	31.5	former	mild	67047.99691	2.7	2095	22349.3323	low bmd	obesity class1	70-80	<200%FPL
935	5061	3809	96296	2017-2018	osteopenia	-2.083333333	neck	2	146	72	Female	Non-Hispanic White	1.28	9-11th Grade (Includes 12th grade with no diploma)	no	0	No	21.2	now	No	91153.22789	0.8	817	30384.4093	low bmd	healthyweight	70-80	<200%FPL
999	4994	3557	95361	2017-2018	osteopenia	-1.975	neck	1	137	72	Male	Non-Hispanic White	2.46	Some College or AA degree	no	0	No	35.2	now	moderate	175179.5097	5.5	1104	58393.16988	low bmd	obesity class2	70-80	>=200%FPL
1027	5181	4292	98264	2017-2018	normal	0.725	neck	1	141	72	Male	Non-Hispanic White	4.62	College Graduate or above	no	0	No	33.5	never	mild	233635.7992	9.4	1553	77878.59974	normal	obesity class1	70-80	>=200%FPL
1061	190	4360	98586	2017-2018	normal	-0.091666667	neck	1	135	72	Male	Non-Hispanic White	1.81	Some College or AA degree	yes	1	clopidogrel	20.6	now	No	3441.378417	0.4	301	1147.126139	normal	healthyweight	70-80	<200%FPL
1091	132	3143	93742	2017-2018	normal	-0.891666667	neck	2	146	72	Male	Non-Hispanic Black	3.62	College Graduate or above	yes	1	clopidogrel	33.9	former	mild	9921.349118	4.7	512	3307.116373	normal	obesity class1	70-80	>=200%FPL
1111	64	1436	78245	2013-2014	osteopenia	-1.225	neck	2	104	72	Female	Other	5	College Graduate or above	yes	1	clopidogrel	29.7	never	mild	14392.26566	3.5	818	4797.421886	low bmd	overweight	70-80	>=200%FPL
1131	131	3142	93732	2017-2018	osteopenia	-1.983333333	neck	2	141	72	Male	Non-Hispanic White	1.13	High School Grad/GED or Equivalent	yes	1	clopidogrel	21.3	former	mild	18184.13415	2.7	971	6061.37805	low bmd	healthyweight	70-80	<200%FPL
1188	119	2827	82790	2013-2014	normal	-0.075	neck	1	115	72	Male	Non-Hispanic White	1.55	High School Grad/GED or Equivalent	yes	1	aspirin	29.2	never	mild	41727.75945	0.3	351	13909.25315	normal	overweight	70-80	<200%FPL
1192	121	2900	82995	2013-2014	osteopenia	-1.466666667	neck	1	115	72	Male	Non-Hispanic White	3.03	High School Grad/GED or Equivalent	yes	1	clopidogrel	23.9	now	No	45571.78456	6	936	15190.59485	low bmd	healthyweight	70-80	>=200%FPL
1196	24	473	75076	2013-2014	osteopenia	-1.425	neck	1	111	72	Male	Non-Hispanic White	3.58	College Graduate or above	yes	1	clopidogrel	26.6	former	mild	47720.53392	2.9	439	15906.84464	low bmd	overweight	70-80	>=200%FPL
1199	52	1171	77415	2013-2014	osteoporosis	-2.816666667	neck	2	113	72	Female	Non-Hispanic White	1.14	Some College or AA degree	yes	1	clopidogrel	33.1	former	mild	50956.59374	2.3	399	16985.53125	low bmd	obesity class1	70-80	<200%FPL
1208	222	4893	100886	2017-2018	osteopenia	-1.533333333	neck	1	139	72	Female	Non-Hispanic White	1.41	High School Grad/GED or Equivalent	yes	1	clopidogrel	39.4	former	No	58196.72216	1.9	674	19398.90739	low bmd	obesity class2	70-80	<200%FPL
1224	93	2212	80707	2013-2014	normal	-0.233333333	neck	1	118	72	Male	Non-Hispanic White	4.45	College Graduate or above	yes	1	clopidogrel	23.4	never	No	75581.28991	3.8	2151	25193.7633	normal	healthyweight	70-80	>=200%FPL
1234	78	1743	79286	2013-2014	osteopenia	-1.333333333	neck	2	114	72	Male	Non-Hispanic White	5	College Graduate or above	yes	2	aspirin;;;clopidogrel	27.9	never	mild	114644.3792	4.8	731	38214.79306	low bmd	overweight	70-80	>=200%FPL
95	4844	2947	83147	2013-2014	normal	0.733333333	neck	1	112	73	Male	Non-Hispanic White	0.97	9-11th Grade (Includes 12th grade with no diploma)	no	0	No	39.4	never	mild	7560.263207	3.5	261	2520.087736	normal	obesity class2	70-80	<200%FPL
495	4906	3144	93752	2017-2018	osteopenia	-1.025	neck	1	147	73	Female	Non-Hispanic White	3.98	Some College or AA degree	no	0	No	25.5	now	moderate	22195.09601	2.3	651	7398.365337	low bmd	overweight	70-80	>=200%FPL
512	4560	2087	80330	2013-2014	osteopenia	-1.416666667	neck	2	106	73	Male	Other	3.18	College Graduate or above	no	0	No	27.4	never	mild	23949.20813	3	504	7983.069376	low bmd	overweight	70-80	>=200%FPL
556	5215	4475	98997	2017-2018	osteopenia	-1.1	neck	2	134	73	Male	Non-Hispanic Black	3.34	High School Grad/GED or Equivalent	no	0	No	22.8	former	mild	28992.13138	0.5	471	9664.043793	low bmd	healthyweight	70-80	>=200%FPL
979	4773	2693	82307	2013-2014	osteopenia	-1.775	neck	1	113	73	Female	Non-Hispanic White	1.77	Some College or AA degree	no	0	No	28.4	never	mild	143739.8683	22.9	796	47913.28944	low bmd	overweight	70-80	<200%FPL
1056	4372	1454	78337	2013-2014	osteopenia	-1.141666667	neck	1	113	73	Female	Non-Hispanic White	1.48	Some College or AA degree	no	0	No	22.9	never	No	543075.0988	5.8	1361	181025.0329	low bmd	healthyweight	70-80	<200%FPL
1069	102	2459	81524	2013-2014	osteopenia	-2.3	neck	2	104	73	Male	Other	1.89	9-11th Grade (Includes 12th grade with no diploma)	yes	1	clopidogrel	24.4	former	No	5020.136647	0.8	209	1673.378882	low bmd	healthyweight	70-80	<200%FPL
1080	104	2473	81579	2013-2014	osteopenia	-1.775	neck	2	118	73	Female	Mexican	0.5	Less Than 9th Grade	yes	1	aspirin	52.2	never	No	7276.198916	2.2	575	2425.399639	low bmd	obesity class3	70-80	<200%FPL
1109	50	1121	77245	2013-2014	osteoporosis	-2.533333333	neck	1	118	73	Female	Other	1.43	College Graduate or above	yes	1	aspirin	26.7	never	moderate	14154.31467	1.1	527	4718.104891	low bmd	overweight	70-80	<200%FPL
1190	72	1634	78950	2013-2014	osteopenia	-2.125	neck	2	109	73	Female	Other	0.78	9-11th Grade (Includes 12th grade with no diploma)	yes	1	clopidogrel	30.9	former	No	42702.91584	6.1	994	14234.30528	low bmd	obesity class1	70-80	<200%FPL
1217	179	4196	97788	2017-2018	normal	0.408333333	neck	1	136	73	Male	Other	4.8	Some College or AA degree	yes	1	aspirin	29.5	former	No	64923.38679	14.1	1529	21641.12893	normal	overweight	70-80	>=200%FPL
1227	103	2461	81530	2013-2014	normal	-0.375	neck	1	113	73	Female	Other	3.81	Some College or AA degree	yes	1	clopidogrel	22.3	now	moderate	81759.0242	1.2	483	27253.00807	normal	healthyweight	70-80	>=200%FPL
155	4061	372	74705	2013-2014	normal	1.1	neck	2	104	74	Male	Other	5	College Graduate or above	no	0	No	24.3	never	mild	9187.097235	1.7	370	3062.365745	normal	healthyweight	70-80	>=200%FPL
360	4663	2362	81229	2013-2014	osteopenia	-1.216666667	neck	1	111	74	Male	Mexican	0.29	Less Than 9th Grade	no	0	No	23.8	never	No	14483.36022	5.4	1729	4827.786741	low bmd	healthyweight	70-80	<200%FPL
443	5087	3909	96701	2017-2018	osteopenia	-1.266666667	neck	2	134	74	Male	Other	0.84	9-11th Grade (Includes 12th grade with no diploma)	no	0	No	24.2	former	mild	17997.10666	3.5	605	5999.035552	low bmd	healthyweight	70-80	<200%FPL
890	4023	230	74247	2013-2014	normal	0.033333333	neck	2	104	74	Male	Non-Hispanic White	4.77	High School Grad/GED or Equivalent	no	0	No	21.1	former	mild	70569.21961	6.7	1182	23523.0732	normal	healthyweight	70-80	>=200%FPL
1097	205	4688	99913	2017-2018	normal	0.65	neck	1	140	74	Male	Other	1.48	Some College or AA degree	yes	1	clopidogrel	34.8	former	heavy	11499.1372	2.4	1097	3833.045733	normal	obesity class1	70-80	<200%FPL
1102	43	893	76549	2013-2014	normal	-0.25	neck	2	105	74	Male	Non-Hispanic Black	0.85	Less Than 9th Grade	yes	2	aspirin;;;prasugrel	26.6	now	No	12726.45271	1.6	263	4242.150902	normal	overweight	70-80	<200%FPL
1204	212	4781	100373	2017-2018	normal	-0.583333333	neck	1	148	74	Male	Other	3.86	College Graduate or above	yes	1	clopidogrel	22.6	never	mild	56097.14294	3.2	984	18699.04765	normal	healthyweight	70-80	>=200%FPL
1218	34	612	75581	2013-2014	osteopenia	-2.383333333	neck	1	113	74	Female	Non-Hispanic White	1.57	High School Grad/GED or Equivalent	yes	1	clopidogrel	32.5	former	mild	66315.60394	10.1	2622	22105.20131	low bmd	obesity class1	70-80	<200%FPL
1240	137	3178	93851	2017-2018	osteopenia	-2.45	neck	1	135	74	Female	Non-Hispanic White	5	High School Grad/GED or Equivalent	yes	1	clopidogrel	31.2	never	mild	175871.5686	2.2	487	58623.8562	low bmd	obesity class1	70-80	>=200%FPL
30	5000	3588	95495	2017-2018	osteopenia	-1.475	neck	1	146	75	Male	Non-Hispanic White	1.49	Some College or AA degree	no	0	No	29.3	former	mild	5433.613901	3	545	1811.204634	low bmd	overweight	70-80	<200%FPL
121	5347	5078	101612	2017-2018	normal	1.133333333	neck	2	134	75	Male	Non-Hispanic Black	5	High School Grad/GED or Equivalent	no	0	No	23.4	never	mild	8185.934233	6.2	512	2728.644744	normal	healthyweight	70-80	>=200%FPL
236	5352	5099	101687	2017-2018	osteopenia	-2.383333333	neck	2	145	75	Female	Non-Hispanic Black	1.06	Some College or AA degree	no	0	No	25.4	now	mild	11153.78379	2.7	529	3717.927931	low bmd	overweight	70-80	<200%FPL
373	4715	2542	81815	2013-2014	normal	0.558333333	neck	1	118	75	Male	Other	0.93	Less Than 9th Grade	no	0	No	25.9	never	No	14979.53271	3.7	1661	4993.17757	normal	overweight	70-80	<200%FPL
738	5408	5401	102904	2017-2018	osteoporosis	-2.541666667	neck	1	143	75	Female	Non-Hispanic White	3.04	College Graduate or above	no	0	No	27.6	never	mild	47695.44604	12.8	1104	15898.48201	low bmd	overweight	70-80	>=200%FPL
841	4591	2166	80555	2013-2014	osteopenia	-2.091666667	neck	2	109	75	Male	Non-Hispanic White	1.54	College Graduate or above	no	0	No	18.5	never	mild	63134.27124	1.6	950	21044.75708	low bmd	healthyweight	70-80	<200%FPL
1089	61	1408	78151	2013-2014	osteopenia	-1.275	neck	1	118	75	Male	Other	1.43	College Graduate or above	yes	1	aspirin	26.4	former	moderate	9035.204624	1.9	854	3011.734875	low bmd	overweight	70-80	<200%FPL
1112	229	4994	101277	2017-2018	osteopenia	-1.3	neck	2	139	75	Male	Other	2.19	Some College or AA degree	yes	1	clopidogrel	32.6	former	mild	14442.34326	3.6	623	4814.114419	low bmd	obesity class1	70-80	>=200%FPL
42	4163	725	75960	2013-2014	osteopenia	-1.725	neck	2	118	76	Male	Mexican	2.53	High School Grad/GED or Equivalent	no	0	No	21.6	never	No	6010.105105	6.1	1065	2003.368368	low bmd	healthyweight	70-80	>=200%FPL
163	4977	3468	95027	2017-2018	osteopenia	-2.275	neck	1	134	76	Female	Other	0.04	9-11th Grade (Includes 12th grade with no diploma)	no	0	No	22.6	former	No	9451.519866	1	464	3150.506622	low bmd	healthyweight	70-80	<200%FPL
760	4421	1591	78820	2013-2014	normal	0.566666667	neck	2	110	76	Male	Non-Hispanic White	3.81	Some College or AA degree	no	0	No	29.3	former	mild	50343.28762	8.8	1914	16781.09587	normal	overweight	70-80	>=200%FPL
951	4347	1352	77992	2013-2014	normal	-0.391666667	neck	2	105	76	Male	Non-Hispanic White	2.42	Some College or AA degree	no	0	No	24.3	former	mild	97729.48407	12.2	2143	32576.49469	normal	healthyweight	70-80	>=200%FPL
1071	27	502	75174	2013-2014	normal	1.15	neck	2	116	76	Male	Non-Hispanic Black	0.78	Less Than 9th Grade	yes	1	clopidogrel	25.6	former	No	5089.667312	0.4	249	1696.555771	normal	overweight	70-80	<200%FPL
1137	22	445	74958	2013-2014	osteopenia	-1.208333333	neck	1	108	76	Female	Other	0.51	Some College or AA degree	yes	1	aspirin	28.6	former	No	19553.5284	5.4	1064	6517.842798	low bmd	overweight	70-80	<200%FPL
1144	157	3627	95626	2017-2018	normal	-0.933333333	neck	2	136	76	Male	Mexican	0.94	Less Than 9th Grade	yes	1	aspirin	34.5	former	No	21095.50785	3	1010	7031.835949	normal	obesity class1	70-80	<200%FPL
1162	98	2267	80898	2013-2014	osteopenia	-2.066666667	neck	1	116	76	Male	Non-Hispanic Black	0.65	Less Than 9th Grade	yes	1	clopidogrel	29.9	now	No	26801.86064	4	836	8933.953548	low bmd	overweight	70-80	<200%FPL
1230	30	566	75406	2013-2014	osteoporosis	-3.308333333	neck	1	112	76	Female	Non-Hispanic Black	5	College Graduate or above	yes	1	clopidogrel	17.2	never	moderate	101298.8432	5.6	879	33766.28106	low bmd	underweight	70-80	>=200%FPL
1231	165	3826	96349	2017-2018	osteopenia	-1.066666667	neck	2	141	76	Male	Non-Hispanic White	2.88	9-11th Grade (Includes 12th grade with no diploma)	yes	1	clopidogrel	36.4	now	No	102871.5042	7.7	1206	34290.50139	low bmd	obesity class2	70-80	>=200%FPL
1064	175	4105	97428	2017-2018	normal	-0.45	neck	2	139	77	Male	Non-Hispanic White	1.42	Some College or AA degree	yes	1	clopidogrel	32.2	former	No	4375.965195	6.1	918	1458.655065	normal	obesity class1	70-80	<200%FPL
1173	171	3943	96834	2017-2018	osteopenia	-1.175	neck	2	136	77	Male	Other	2.27	High School Grad/GED or Equivalent	yes	1	aspirin	35.2	former	No	30703.54343	3.6	294	10234.51448	low bmd	obesity class2	70-80	>=200%FPL
1189	45	963	76733	2013-2014	normal	-0.108333333	neck	1	116	77	Male	Non-Hispanic White	2.26	Some College or AA degree	yes	1	aspirin	38.4	former	mild	42235.79265	2.7	679	14078.59755	normal	obesity class2	70-80	>=200%FPL
1198	166	3838	96389	2017-2018	osteopenia	-1.791666667	neck	1	138	77	Female	Non-Hispanic White	1.76	Some College or AA degree	yes	1	dipyridamole	24.6	never	No	50453.91344	2.9	1358	16817.97115	low bmd	healthyweight	70-80	<200%FPL
1206	118	2805	82727	2013-2014	normal	-0.35	neck	1	105	77	Male	Non-Hispanic White	5	Some College or AA degree	yes	1	clopidogrel	22.9	former	mild	56344.74947	4.4	781	18781.58316	normal	healthyweight	70-80	>=200%FPL
1214	111	2680	82254	2013-2014	normal	-0.758333333	neck	1	116	77	Male	Non-Hispanic White	2.58	College Graduate or above	yes	1	clopidogrel	27.5	former	heavy	61814.78453	7.4	1875	20604.92818	normal	overweight	70-80	>=200%FPL
1236	226	4922	101018	2017-2018	osteopenia	-2.041666667	neck	2	135	77	Male	Non-Hispanic White	3.4	High School Grad/GED or Equivalent	yes	1	cilostazol	20.4	now	No	131863.3765	3.9	585	43954.45884	low bmd	healthyweight	70-80	>=200%FPL
9	5303	4835	100581	2017-2018	normal	-0.416666667	neck	2	145	78	Male	Non-Hispanic Black	1.46	9-11th Grade (Includes 12th grade with no diploma)	no	0	No	30.5	former	No	4097.695777	0.2	330	1365.898592	normal	obesity class1	70-80	<200%FPL
1067	182	4235	97980	2017-2018	normal	0.341666667	neck	2	144	78	Male	Mexican	3.29	9-11th Grade (Includes 12th grade with no diploma)	yes	1	clopidogrel	27.4	never	No	4985.176965	14.5	1011	1661.725655	normal	overweight	70-80	>=200%FPL
1090	51	1124	77250	2013-2014	normal	-0.85	neck	1	109	78	Male	Mexican	2.12	9-11th Grade (Includes 12th grade with no diploma)	yes	1	aspirin	24.8	former	moderate	9715.232212	0.9	713	3238.410737	normal	healthyweight	70-80	>=200%FPL
1158	208	4731	100118	2017-2018	normal	0.558333333	neck	2	142	78	Male	Non-Hispanic Black	5	Some College or AA degree	yes	1	clopidogrel	27	never	No	23879.48683	2.2	709	7959.828944	normal	overweight	70-80	>=200%FPL
1197	161	3674	95777	2017-2018	normal	0.675	neck	1	140	78	Female	Non-Hispanic White	1.11	9-11th Grade (Includes 12th grade with no diploma)	yes	2	clopidogrel;;;clopidogrel	26.9	former	mild	49765.08014	2.3	378	16588.36005	normal	overweight	70-80	<200%FPL
1209	107	2547	81824	2013-2014	normal	-0.45	neck	1	115	78	Male	Non-Hispanic White	1.92	High School Grad/GED or Equivalent	yes	1	aspirin	25.3	former	mild	58891.17803	6.6	882	19630.39268	normal	overweight	70-80	<200%FPL
1233	13	299	74487	2013-2014	normal	-0.558333333	neck	1	114	78	Male	Non-Hispanic White	3.09	9-11th Grade (Includes 12th grade with no diploma)	yes	1	cilostazol	30.4	former	No	114221.8829	10.5	1408	38073.96095	normal	obesity class1	70-80	>=200%FPL
293	5149	4178	97728	2017-2018	osteopenia	-2.391666667	neck	2	141	79	Male	Non-Hispanic White	1.23	9-11th Grade (Includes 12th grade with no diploma)	no	0	No	21.7	now	mild	12582.20728	11.8	1300	4194.069093	low bmd	healthyweight	70-80	<200%FPL
584	5359	5134	101807	2017-2018	normal	0.691666667	neck	1	138	79	Female	Other	1.1	Less Than 9th Grade	no	0	No	22.9	former	No	32022.70055	0	64	10674.23352	normal	healthyweight	70-80	<200%FPL
812	4856	2975	83238	2013-2014	osteoporosis	-2.583333333	neck	1	112	79	Female	Other	3.22	Less Than 9th Grade	no	0	No	24.3	former	mild	58476.27175	11.4	281	19492.09058	low bmd	healthyweight	70-80	>=200%FPL
982	4826	2891	82968	2013-2014	osteopenia	-2.433333333	neck	1	113	79	Female	Non-Hispanic White	1.31	College Graduate or above	no	0	No	27.4	never	mild	145396.9482	10.2	1657	48465.64938	low bmd	overweight	70-80	<200%FPL
1107	46	975	76757	2013-2014	normal	-0.583333333	neck	2	117	79	Male	Non-Hispanic Black	1.77	High School Grad/GED or Equivalent	yes	1	clopidogrel	19.5	former	No	13753.49221	2.8	465	4584.497404	normal	healthyweight	70-80	<200%FPL
1140	62	1422	78195	2013-2014	osteopenia	-2.091666667	neck	1	114	79	Female	Non-Hispanic White	0.9	Less Than 9th Grade	yes	2	clopidogrel;;;cilostazol	23.5	never	mild	19943.70493	6.1	1484	6647.901645	low bmd	healthyweight	70-80	<200%FPL
1222	219	4861	100739	2017-2018	normal	0.216666667	neck	1	142	79	Male	Non-Hispanic White	2.46	Some College or AA degree	yes	1	clopidogrel	31.4	former	mild	72987.55686	7.5	1439	24329.18562	normal	obesity class1	70-80	>=200%FPL
2	5404	5377	102815	2017-2018	osteopenia	-1.4	neck	1	142	80	Male	Non-Hispanic White	1.02	Some College or AA degree	no	0	No	18.7	never	mild	3099.832537	3	431	1033.277512	low bmd	healthyweight	70-80	<200%FPL
40	5377	5214	102177	2017-2018	osteoporosis	-2.591666667	neck	1	137	80	Male	Non-Hispanic White	3.98	Some College or AA degree	no	0	No	24.3	never	No	5973.696587	1.3	594	1991.232196	low bmd	healthyweight	70-80	>=200%FPL
190	4567	2108	80389	2013-2014	normal	-0.541666667	neck	1	114	80	Male	Non-Hispanic White	0.87	High School Grad/GED or Equivalent	no	0	No	31.5	former	No	9989.471843	14.1	2002	3329.823948	normal	obesity class1	70-80	<200%FPL
211	4646	2321	81103	2013-2014	osteopenia	-2.025	neck	2	118	80	Male	Non-Hispanic Black	2.67	High School Grad/GED or Equivalent	no	0	No	24.2	former	No	10459.06663	3.9	446	3486.355543	low bmd	healthyweight	70-80	>=200%FPL
260	4111	538	75324	2013-2014	normal	-0.633333333	neck	1	104	80	Female	Other	1.07	Some College or AA degree	no	0	No	35.8	never	No	11712.72417	6	1245	3904.24139	normal	obesity class2	70-80	<200%FPL
300	5383	5243	102328	2017-2018	osteoporosis	-3.75	neck	1	135	80	Female	Non-Hispanic White	1.23	Some College or AA degree	no	0	No	18.2	never	No	12832.57677	1.6	451	4277.525591	low bmd	underweight	70-80	<200%FPL
353	5178	4286	98236	2017-2018	osteoporosis	-2.525	neck	1	137	80	Female	Other	1.16	Less Than 9th Grade	no	0	No	21.8	never	No	14353.65945	0.3	446	4784.55315	low bmd	healthyweight	70-80	<200%FPL
381	5089	3913	96718	2017-2018	osteopenia	-1.591666667	neck	1	146	80	Male	Non-Hispanic White	1.11	9-11th Grade (Includes 12th grade with no diploma)	no	0	No	26.2	never	No	15364.75143	7.2	782	5121.583808	low bmd	overweight	70-80	<200%FPL
395	4973	3452	94969	2017-2018	osteopenia	-1.15	neck	1	142	80	Male	Non-Hispanic White	1.11	High School Grad/GED or Equivalent	no	0	No	29.6	never	mild	15985.629	9.1	659	5328.543001	low bmd	overweight	70-80	<200%FPL
461	4676	2387	81297	2013-2014	osteopenia	-1.141666667	neck	2	108	80	Male	Non-Hispanic White	3.34	College Graduate or above	no	0	No	22.5	never	No	19443.98694	16.2	682	6481.32898	low bmd	healthyweight	70-80	>=200%FPL
503	4003	187	74090	2013-2014	osteoporosis	-3.3	neck	2	105	80	Female	Non-Hispanic White	2.14	College Graduate or above	no	0	No	26.4	never	No	23061.98956	2.3	1474	7687.329854	low bmd	overweight	70-80	>=200%FPL
514	4756	2656	82177	2013-2014	osteoporosis	-2.658333333	neck	1	115	80	Male	Non-Hispanic White	1.16	College Graduate or above	no	0	No	24.6	never	No	24209.85461	3.1	723	8069.951536	low bmd	healthyweight	70-80	<200%FPL
536	5358	5121	101762	2017-2018	osteopenia	-2.425	neck	2	138	80	Female	Non-Hispanic White	5	Some College or AA degree	no	0	No	33.7	never	mild	26125.30624	5.4	1151	8708.435415	low bmd	obesity class1	70-80	>=200%FPL
540	4292	1147	77347	2013-2014	osteopenia	-2.258333333	neck	2	104	80	Female	Non-Hispanic White	5	Some College or AA degree	no	0	No	30.7	never	No	26376.72312	5.3	842	8792.241041	low bmd	obesity class1	70-80	>=200%FPL
543	5348	5080	101621	2017-2018	osteopenia	-2.35	neck	1	146	80	Male	Non-Hispanic White	1.42	Less Than 9th Grade	no	0	No	28.1	former	heavy	26607.37067	4	1056	8869.123558	low bmd	overweight	70-80	<200%FPL
594	4416	1579	78780	2013-2014	osteoporosis	-2.9	neck	1	105	80	Female	Non-Hispanic White	3.87	Some College or AA degree	no	0	No	24.6	never	mild	32854.9166	16.8	2054	10951.63887	low bmd	healthyweight	70-80	>=200%FPL
600	5034	3724	95988	2017-2018	normal	-0.55	neck	1	142	80	Male	Non-Hispanic White	1.91	Less Than 9th Grade	no	0	No	35.6	never	mild	33520.46099	2.1	473	11173.487	normal	obesity class2	70-80	<200%FPL
669	5270	4701	99979	2017-2018	osteoporosis	-3.525	neck	1	143	80	Female	Other	0.74	Less Than 9th Grade	no	0	No	20.1	never	No	40331.95416	12.3	1114	13443.98472	low bmd	healthyweight	70-80	<200%FPL
676	4455	1720	79204	2013-2014	osteopenia	-1.275	neck	2	110	80	Female	Non-Hispanic White	5	College Graduate or above	no	0	No	30.1	never	mild	41357.91886	6.5	833	13785.97295	low bmd	obesity class1	70-80	>=200%FPL
677	4711	2534	81794	2013-2014	osteopenia	-1.3	neck	2	110	80	Female	Non-Hispanic White	5	College Graduate or above	no	0	No	27.6	never	mild	41357.91886	6.5	726	13785.97295	low bmd	overweight	70-80	>=200%FPL
711	4002	183	74081	2013-2014	osteopenia	-1.408333333	neck	1	116	80	Male	Non-Hispanic White	1.39	Some College or AA degree	no	0	No	30.2	never	No	45005.11748	3.9	928	15001.70583	low bmd	obesity class1	70-80	<200%FPL
718	5372	5189	102070	2017-2018	osteoporosis	-3.433333333	neck	1	140	80	Female	Non-Hispanic White	2.16	Some College or AA degree	no	0	No	24.1	never	No	45647.89845	4.9	496	15215.96615	low bmd	healthyweight	70-80	>=200%FPL
881	5167	4241	98008	2017-2018	osteopenia	-2.191666667	neck	1	142	80	Female	Non-Hispanic White	4.88	College Graduate or above	no	0	No	27.9	never	mild	68979.92166	3.1	630	22993.30722	low bmd	overweight	70-80	>=200%FPL
990	4484	1810	79469	2013-2014	osteopenia	-2.058333333	neck	2	105	80	Male	Non-Hispanic White	5	College Graduate or above	no	0	No	19.7	former	mild	154901.9234	3.5	549	51633.97447	low bmd	healthyweight	70-80	>=200%FPL
1063	224	4909	100963	2017-2018	normal	0.166666667	neck	1	141	80	Male	Non-Hispanic Black	1.29	Some College or AA degree	yes	1	clopidogrel	23.9	never	No	4302.341574	2.2	403	1434.113858	normal	healthyweight	70-80	<200%FPL
1065	168	3871	96525	2017-2018	osteopenia	-1.375	neck	2	146	80	Male	Non-Hispanic White	2.15	9-11th Grade (Includes 12th grade with no diploma)	yes	1	clopidogrel	24.3	former	No	4917.868751	6.1	526	1639.289584	low bmd	healthyweight	70-80	>=200%FPL
1098	159	3643	95687	2017-2018	normal	1.1	neck	2	145	80	Male	Non-Hispanic Black	0.95	Some College or AA degree	yes	1	cilostazol	24.6	former	heavy	11650.02908	8.7	1304	3883.343025	normal	healthyweight	70-80	<200%FPL
1103	42	819	76277	2013-2014	normal	0.425	neck	1	113	80	Male	Non-Hispanic White	0.97	High School Grad/GED or Equivalent	yes	1	clopidogrel	31.3	former	mild	12954.15367	5.7	1048	4318.051223	normal	obesity class1	70-80	<200%FPL
1114	164	3785	96184	2017-2018	osteopenia	-1.933333333	neck	1	142	80	Male	Non-Hispanic White	0.73	Some College or AA degree	yes	1	clopidogrel	24.6	never	No	14706.27966	4.4	705	4902.093218	low bmd	healthyweight	70-80	<200%FPL
1119	237	5100	101689	2017-2018	osteopenia	-1.058333333	neck	1	146	80	Male	Non-Hispanic White	0.77	9-11th Grade (Includes 12th grade with no diploma)	yes	1	clopidogrel	24.2	never	No	15086.71108	1.1	125	5028.903692	low bmd	healthyweight	70-80	<200%FPL
1124	125	2991	83294	2013-2014	normal	-0.858333333	neck	2	106	80	Male	Other	1.53	College Graduate or above	yes	1	aspirin	24.2	never	No	15686.90841	2	272	5228.969469	normal	healthyweight	70-80	<200%FPL
1128	124	2976	83239	2013-2014	normal	-0.458333333	neck	2	117	80	Male	Other	4.06	High School Grad/GED or Equivalent	yes	1	clopidogrel	26.9	former	moderate	17792.09161	19.3	528	5930.697205	normal	overweight	70-80	>=200%FPL
1132	53	1172	77417	2013-2014	osteoporosis	-2.758333333	neck	2	114	80	Male	Non-Hispanic White	0.71	High School Grad/GED or Equivalent	yes	1	clopidogrel	29.7	former	mild	18320.43288	1.2	1030	6106.81096	low bmd	overweight	70-80	<200%FPL
1134	231	5004	101335	2017-2018	normal	-0.608333333	neck	1	139	80	Male	Non-Hispanic Black	4.31	Some College or AA degree	yes	1	clopidogrel	25.3	former	mild	18627.29946	4.2	902	6209.09982	normal	overweight	70-80	>=200%FPL
1139	108	2591	81987	2013-2014	osteopenia	-2.125	neck	2	118	80	Female	Other	1.14	Less Than 9th Grade	yes	1	aspirin	27.5	never	No	19800.88879	4.4	685	6600.296263	low bmd	overweight	70-80	<200%FPL
1145	87	1961	79954	2013-2014	normal	0.158333333	neck	2	113	80	Male	Non-Hispanic White	5	9-11th Grade (Includes 12th grade with no diploma)	yes	1	clopidogrel	29.3	former	No	21228.49573	1	907	7076.165245	normal	overweight	70-80	>=200%FPL
1146	243	5260	102411	2017-2018	normal	0.275	neck	2	143	80	Male	Non-Hispanic White	5	9-11th Grade (Includes 12th grade with no diploma)	yes	1	clopidogrel	24.2	never	mild	21299.45055	4.2	1160	7099.81685	normal	healthyweight	70-80	>=200%FPL
1151	25	482	75112	2013-2014	normal	0.6	neck	1	115	80	Male	Non-Hispanic White	2.05	College Graduate or above	yes	1	cilostazol	26.6	never	mild	22058.70053	7.2	817	7352.900177	normal	overweight	70-80	>=200%FPL
1154	126	3000	83321	2013-2014	osteopenia	-2.158333333	neck	1	108	80	Female	Non-Hispanic Black	0.7	9-11th Grade (Includes 12th grade with no diploma)	yes	1	clopidogrel	27.9	former	No	22773.80972	12.2	391	7591.269908	low bmd	overweight	70-80	<200%FPL
1155	21	443	74953	2013-2014	normal	-0.916666667	neck	1	105	80	Male	Non-Hispanic White	2.18	Some College or AA degree	yes	1	clopidogrel	25.4	former	No	23132.08273	1.6	997	7710.694243	normal	overweight	70-80	>=200%FPL
1163	56	1216	77536	2013-2014	osteoporosis	-3.208333333	neck	1	112	80	Female	Non-Hispanic White	3.74	College Graduate or above	yes	1	clopidogrel	24.7	never	mild	27528.08074	3.2	429	9176.026912	low bmd	healthyweight	70-80	>=200%FPL
1167	26	488	75129	2013-2014	normal	0.683333333	neck	1	116	80	Female	Non-Hispanic White	2.61	High School Grad/GED or Equivalent	yes	1	clopidogrel	24.9	former	mild	28684.24497	6.2	1154	9561.414988	normal	healthyweight	70-80	>=200%FPL
1176	55	1209	77522	2013-2014	normal	-0.525	neck	2	109	80	Male	Non-Hispanic White	2.23	Less Than 9th Grade	yes	1	clopidogrel	21.8	now	No	33539.86556	4.3	646	11179.95519	normal	healthyweight	70-80	>=200%FPL
1177	176	4115	97471	2017-2018	osteopenia	-1.733333333	neck	2	142	80	Female	Non-Hispanic White	2.43	High School Grad/GED or Equivalent	yes	1	aspirin; dipyridamole	28.1	never	No	34055.14761	7.8	569	11351.71587	low bmd	overweight	70-80	>=200%FPL
1180	162	3734	96020	2017-2018	osteopenia	-2.141666667	neck	2	139	80	Female	Non-Hispanic White	2.43	College Graduate or above	yes	1	clopidogrel	28	never	mild	35729.21603	1.3	333	11909.73868	low bmd	overweight	70-80	>=200%FPL
1181	172	3954	96866	2017-2018	normal	-0.6	neck	2	136	80	Male	Other	5	College Graduate or above	yes	1	clopidogrel	25.8	never	No	35826.58707	2.8	638	11942.19569	normal	overweight	70-80	>=200%FPL
1194	99	2320	81100	2013-2014	osteopenia	-1.891666667	neck	2	109	80	Female	Non-Hispanic White	1.38	Some College or AA degree	yes	1	clopidogrel	26.4	former	No	46933.1716	1.7	1158	15644.39053	low bmd	overweight	70-80	<200%FPL
1201	95	2237	80786	2013-2014	osteoporosis	-3.3	neck	2	116	80	Female	Non-Hispanic White	0.62	9-11th Grade (Includes 12th grade with no diploma)	yes	1	clopidogrel	29.2	former	No	52062.92285	6.8	600	17354.30762	low bmd	overweight	70-80	<200%FPL
1203	215	4815	100508	2017-2018	osteoporosis	-3.333333333	neck	1	142	80	Female	Non-Hispanic White	1.66	Some College or AA degree	yes	1	clopidogrel	24.5	never	No	54397.99791	10.3	1274	18132.66597	low bmd	healthyweight	70-80	<200%FPL
1212	77	1723	79216	2013-2014	osteoporosis	-3.133333333	neck	1	109	80	Female	Non-Hispanic White	5	9-11th Grade (Includes 12th grade with no diploma)	yes	1	clopidogrel	23.2	never	No	60502.38604	3.6	386	20167.46201	low bmd	healthyweight	70-80	>=200%FPL
1220	233	5058	101535	2017-2018	osteopenia	-1.841666667	neck	2	138	80	Male	Non-Hispanic White	4.37	9-11th Grade (Includes 12th grade with no diploma)	yes	1	cilostazol	29.4	former	mild	68755.61689	5.4	1397	22918.53896	low bmd	overweight	70-80	>=200%FPL
