# Supplementary material for: Association between osteoporosis or osteopenia and taking antiplatelet agents in general US population of NHANES
Source: Front Endocrinol (Lausanne). 2022 Aug 9;13:945159. doi: 10.3389/fendo.2022.945159 (PMC9396674; doi:10.3389/fendo.2022.945159)
Supplement: Supplementary file 3 [file Table_2.xlsx]

## Sheet: Sheet1
Year cycle	Variables	Link	Data File Name
2017-2018	Sex	https://wwwn.cdc.gov/nchs/nhanes/search/datapage.aspx?Component=Demographics&CycleBeginYear=2017	Demographic Variables and Sample Weights
2017-2018	Age	https://wwwn.cdc.gov/nchs/nhanes/search/datapage.aspx?Component=Demographics&CycleBeginYear=2017	Demographic Variables and Sample Weights
2017-2018	Race	https://wwwn.cdc.gov/nchs/nhanes/search/datapage.aspx?Component=Demographics&CycleBeginYear=2017	Demographic Variables and Sample Weights
2017-2018	Education	https://wwwn.cdc.gov/nchs/nhanes/search/datapage.aspx?Component=Demographics&CycleBeginYear=2017	Demographic Variables and Sample Weights
2017-2018	Federal poverty level	https://wwwn.cdc.gov/nchs/nhanes/search/datapage.aspx?Component=Demographics&CycleBeginYear=2017	Demographic Variables and Sample Weights
2017-2018	Calcium daily intake	https://wwwn.cdc.gov/nchs/nhanes/search/datapage.aspx?Component=Dietary&CycleBeginYear=2017	Dietary Interview - Total Nutrient Intakes, First Day and Dietary Interview - Total Nutrient Intakes, Second Day
2017-2018	Vitamin D daily intake	https://wwwn.cdc.gov/nchs/nhanes/search/datapage.aspx?Component=Dietary&CycleBeginYear=2017	Dietary Interview - Total Nutrient Intakes, First Day and Dietary Interview - Total Nutrient Intakes, Second Day
2017-2018	Femoral neck BMD	https://wwwn.cdc.gov/nchs/nhanes/search/datapage.aspx?Component=Examination&CycleBeginYear=2017	Dual-Energy X-ray Absorptiometry – Femur
2017-2018	Total lumbar spine BMD	https://wwwn.cdc.gov/nchs/nhanes/search/datapage.aspx?Component=Examination&CycleBeginYear=2017	Dual-Energy X-ray Absorptiometry – Spine
2017-2018	Body mass index	https://wwwn.cdc.gov/nchs/nhanes/search/datapage.aspx?Component=Examination&CycleBeginYear=2017	Body Measures
2017-2018	Smoke	https://wwwn.cdc.gov/nchs/nhanes/search/datapage.aspx?Component=Questionnaire&CycleBeginYear=2017	Smoking - Cigarette Use
2017-2018	Drink	https://wwwn.cdc.gov/nchs/nhanes/search/datapage.aspx?Component=Questionnaire&CycleBeginYear=2017	Alcohol Use
2017-2018	Taking antiplatelet agents	https://wwwn.cdc.gov/nchs/nhanes/search/datapage.aspx?Component=Questionnaire&CycleBeginYear=2017	Prescription Medications - Drug Information
2013-2014	Sex	https://wwwn.cdc.gov/nchs/nhanes/search/datapage.aspx?Component=Demographics&CycleBeginYear=2013	Demographic Variables and Sample Weights
2013-2014	Age	https://wwwn.cdc.gov/nchs/nhanes/search/datapage.aspx?Component=Demographics&CycleBeginYear=2013	Demographic Variables and Sample Weights
2013-2014	Race	https://wwwn.cdc.gov/nchs/nhanes/search/datapage.aspx?Component=Demographics&CycleBeginYear=2013	Demographic Variables and Sample Weights
2013-2014	Education	https://wwwn.cdc.gov/nchs/nhanes/search/datapage.aspx?Component=Demographics&CycleBeginYear=2013	Demographic Variables and Sample Weights
2013-2014	Federal poverty level	https://wwwn.cdc.gov/nchs/nhanes/search/datapage.aspx?Component=Demographics&CycleBeginYear=2013	Demographic Variables and Sample Weights
2013-2014	Calcium daily intake	https://wwwn.cdc.gov/nchs/nhanes/search/datapage.aspx?Component=Dietary&CycleBeginYear=2013	Dietary Interview - Total Nutrient Intakes, First Day and Dietary Interview - Total Nutrient Intakes, Second Day
2013-2014	Vitamin D daily intake	https://wwwn.cdc.gov/nchs/nhanes/search/datapage.aspx?Component=Dietary&CycleBeginYear=2013	Dietary Interview - Total Nutrient Intakes, First Day and Dietary Interview - Total Nutrient Intakes, Second Day
2013-2014	Femoral neck BMD	https://wwwn.cdc.gov/nchs/nhanes/search/datapage.aspx?Component=Examination&CycleBeginYear=2013	Dual-Energy X-ray Absorptiometry – Femur
2013-2014	Total lumbar spine BMD	https://wwwn.cdc.gov/nchs/nhanes/search/datapage.aspx?Component=Examination&CycleBeginYear=2013	Dual-Energy X-ray Absorptiometry – Spine
2013-2014	Body mass index	https://wwwn.cdc.gov/nchs/nhanes/search/datapage.aspx?Component=Examination&CycleBeginYear=2013	Body Measures
2013-2014	Smoke	https://wwwn.cdc.gov/nchs/nhanes/search/datapage.aspx?Component=Questionnaire&CycleBeginYear=2013	Smoking - Cigarette Use
2013-2014	Drink	https://wwwn.cdc.gov/nchs/nhanes/search/datapage.aspx?Component=Questionnaire&CycleBeginYear=2013	Alcohol Use
2013-2014	Taking antiplatelet agents	https://wwwn.cdc.gov/nchs/nhanes/search/datapage.aspx?Component=Questionnaire&CycleBeginYear=2013	Prescription Medications - Drug Information
